# Supplementary material for: Characteristics and Key Genetic Pathway Analysis of Cr(VI)-Resistant Bacillus subtilis Isolated from Contaminated Soil in Response to Cr(VI)
Source: Toxics. 2026 Jan 4;14(1):53. doi: 10.3390/toxics14010053 (PMC12846181; doi:10.3390/toxics14010053)
Supplement: Supplementary file 1 [file toxics-14-00053-s001.zip › Table Supplement.xlsx]

## Sheet: differ_annotation
Table S1 The annotation results of differentially expressed genes.
Gene_ID	Cr-1	Cr-2	Cr-3	F-1	F-2	F-3	log2FoldChange	pvalue	padj	Nr	Swiss-Prot	KEGG	gene_ontology_blast	eggNOG	Pfam	CAZy	Signal	tmhmm
CPEAOFNH_00003	11.4835	11.4631	11.2847	10.4184	10.3735	9.91525	1.16007	1.29967e-05	6.14207e-05	WP_003234105.1^MULTISPECIES: MFS transporter^100.0%	Q797E3.1^RecName: Full=Purine efflux pump PbuE^100.0%	K18567|pbuE|http://www.genome.jp/dbget-bin/www_bget?ko:K18567	GO:0055085^transmembrane transport^biological_process;GO:0016021^integral component of membrane^cellular_component;GO:0005886^plasma membrane^cellular_component	COG2814^Major Facilitator^G	PF07690.15^Major Facilitator Superfamily	NA	SignalP-TM	i5-27o37-59i72-94o99-121i128-150o155-177i201-223o233-255i262-284o289-306i327-349o354-376i
CPEAOFNH_00007	9.81758	9.72117	10.1621	11.0415	10.8735	11.0327	-1.07245	3.15561e-05	0.000136302	WP_032727117.1^MULTISPECIES: glycoside hydrolase family 1 protein^98.49%	O05508.1^RecName: Full=6-phospho-beta-glucosidase GmuD; AltName: Full=Aryl-phospho-beta-D-glucosidase BglD; AltName: Full=Glucomannan utilization protein D^97.63%	K01223|E3.2.1.86B, bglA|http://www.genome.jp/dbget-bin/www_bget?ko:K01223	GO:0008706^6-phospho-beta-glucosidase activity^molecular_function;GO:0008422^beta-glucosidase activity^molecular_function;GO:0103047^methyl beta-D-glucoside 6-phosphate glucohydrolase activity^molecular_function;GO:0016052^carbohydrate catabolic process^biological_process;GO:0000272^polysaccharide catabolic process^biological_process;GO:0005829^cytosol^cellular_component	COG2723^beta-glucosidase^G	PF00232.17^Glycosyl hydrolase family 1	GH1	NA	NA
CPEAOFNH_00009	9.25019	9.25088	9.45175	10.609	11.1576	11.2249	-1.70219	8.41664e-09	6.29603e-08	WP_032727115.1^ROK family protein^99.67%	O05510.1^RecName: Full=Putative fructokinase; AltName: Full=Glucomannan utilization protein E^97.99%	K00847|E2.7.1.4, scrK|http://www.genome.jp/dbget-bin/www_bget?ko:K00847	GO:0005524^ATP binding^molecular_function;GO:0008865^fructokinase activity^molecular_function;GO:0046872^metal ion binding^molecular_function;GO:0044212^transcription regulatory region DNA binding^molecular_function;GO:0045892^negative regulation of transcription, DNA-templated^biological_process;GO:0000272^polysaccharide catabolic process^biological_process	COG1940^Fructokinase^G	PF00480.19^ROK family	NA	NA	NA
CPEAOFNH_00010	7.25728	7.83541	7.18876	9.57192	10.15	10.4167	-2.63564	3.03267e-11	3.04556e-10	WP_041850757.1^MULTISPECIES: mannose-6-phosphate isomerase, class I^100.0%	O05511.1^RecName: Full=Probable mannose-6-phosphate isomerase GmuF; AltName: Full=Glucomannan utilization protein F; AltName: Full=Phosphohexomutase; AltName: Full=Phosphomannose isomerase; Short=PMI^97.78%	K01809|manA, MPI|http://www.genome.jp/dbget-bin/www_bget?ko:K01809	GO:0004476^mannose-6-phosphate isomerase activity^molecular_function;GO:0044212^transcription regulatory region DNA binding^molecular_function;GO:0008270^zinc ion binding^molecular_function;GO:0005975^carbohydrate metabolic process^biological_process;GO:0045892^negative regulation of transcription, DNA-templated^biological_process	COG1482^mannose-6-phosphate isomerase^G	PF01238.20^Phosphomannose isomerase type I	NA	NA	NA
CPEAOFNH_00011	7.68483	7.66189	7.8429	10.3319	10.6749	10.6432	-2.83067	5.87675e-26	2.4337e-24	WP_032677458.1^MULTISPECIES: beta-mannosidase^100.0%	O05512.2^RecName: Full=Mannan endo-1,4-beta-mannosidase; AltName: Full=1,4-beta-D-mannan mannanohydrolase; AltName: Full=Beta-mannanase; AltName: Full=Glucomannan utilization protein G; Flags: Precursor^99.72%	K01218|gmuG|http://www.genome.jp/dbget-bin/www_bget?ko:K01218	GO:0016985^mannan endo-1,4-beta-mannosidase activity^molecular_function;GO:0000272^polysaccharide catabolic process^biological_process;GO:0006080^substituted mannan metabolic process^biological_process;GO:0005576^extracellular region^cellular_component	COG4124^Mannan endo-1,4-beta-mannosidase^G	PF02156.14^Glycosyl hydrolase family 26	GH26	NA	NA
CPEAOFNH_00012	7.60104	7.99552	7.56293	9.1972	9.00588	9.01229	-1.3459	3.30594e-05	0.000142511	WP_003234089.1^MULTISPECIES: manganese catalase family protein^100.0%	NA	K07217|K07217|http://www.genome.jp/dbget-bin/www_bget?ko:K07217	NA	COG3546^Catalase^P	PF05067.11^Manganese containing catalase	NA	NA	NA
CPEAOFNH_00020	11.6434	11.6213	11.856	9.76277	9.18227	9.44132	2.22839	6.28724e-16	1.0225e-14	WP_046160126.1^MULTISPECIES: thiamine-phosphate kinase^100.0%	O05514.2^RecName: Full=Thiamine-monophosphate kinase; Short=TMP kinase; Short=Thiamine-phosphate kinase^94.15%	K00946|thiL|http://www.genome.jp/dbget-bin/www_bget?ko:K00946	GO:0005524^ATP binding^molecular_function;GO:0000287^magnesium ion binding^molecular_function;GO:0009030^thiamine-phosphate kinase activity^molecular_function;GO:0009228^thiamine biosynthetic process^biological_process;GO:0009229^thiamine diphosphate biosynthetic process^biological_process	COG0611^Catalyzes the ATP-dependent phosphorylation of thiamine- monophosphate (TMP) to form thiamine-pyrophosphate (TPP), the active form of vitamin B1 (By similarity)^H	PF00586.23^AIR synthase related protein, N-terminal domain	NA	NA	NA
CPEAOFNH_00021	10.9405	10.9006	10.9467	8.71814	8.35773	8.27981	2.46336	6.8281e-21	1.69312e-19	WP_015382920.1^MULTISPECIES: tRNA (adenosine(37)-N6)-threonylcarbamoyltransferase complex ATPase subunit type 1 TsaE^100.0%	O05515.1^RecName: Full=tRNA threonylcarbamoyladenosine biosynthesis protein TsaE; AltName: Full=t(6)A37 threonylcarbamoyladenosine biosynthesis protein TsaE^98.73%	K06925|tsaE|http://www.genome.jp/dbget-bin/www_bget?ko:K06925	GO:0005524^ATP binding^molecular_function;GO:0046872^metal ion binding^molecular_function;GO:0002949^tRNA threonylcarbamoyladenosine modification^biological_process;GO:0005737^cytoplasm^cellular_component	COG0802^ATP GTP hydrolase^S	PF02367.16^Threonylcarbamoyl adenosine biosynthesis protein TsaE	NA	NA	NA
CPEAOFNH_00022	11.2509	11.2281	11.3553	8.82333	8.94761	8.80082	2.42372	1.44506e-28	7.34786e-27	WP_046160127.1^MULTISPECIES: tRNA (adenosine(37)-N6)-threonylcarbamoyltransferase complex dimerization subunit type 1 TsaB^100.0%	O05516.1^RecName: Full=tRNA threonylcarbamoyladenosine biosynthesis protein TsaB; AltName: Full=t(6)A37 threonylcarbamoyladenosine biosynthesis protein TsaB^97.38%	K14742|tsaB|http://www.genome.jp/dbget-bin/www_bget?ko:K14742	GO:0002949^tRNA threonylcarbamoyladenosine modification^biological_process;GO:0005737^cytoplasm^cellular_component	COG1214^Universal bacterial protein YeaZ^O	PF00814.24^Glycoprotease family	GT104	NA	NA
CPEAOFNH_00023	11.7356	11.6626	11.5549	9.16995	8.38934	8.52562	2.91436	7.42582e-20	1.69486e-18	WP_015252683.1^MULTISPECIES: ribosomal-protein-alanine N-acetyltransferase^100.0%	O05517.1^RecName: Full=Putative ribosomal-protein-alanine acetyltransferase; AltName: Full=Acetylating enzyme for N-terminal of ribosomal protein S18^98.68%	K03789|rimI|http://www.genome.jp/dbget-bin/www_bget?ko:K03789	GO:0016407^acetyltransferase activity^molecular_function;GO:0006474^N-terminal protein amino acid acetylation^biological_process;GO:0005737^cytoplasm^cellular_component	COG0456^Ribosomal-protein-alanine acetyltransferase^S	PF00583.24^Acetyltransferase (GNAT) family	NA	NA	NA
CPEAOFNH_00024	13.7075	13.6975	13.5958	10.1289	9.87647	10.082	3.63491	2.62249e-70	1.50493e-67	WP_003234076.1^MULTISPECIES: tRNA (adenosine(37)-N6)-threonylcarbamoyltransferase complex transferase subunit TsaD^100.0%	O05518.1^RecName: Full=tRNA N6-adenosine threonylcarbamoyltransferase; AltName: Full=N6-L-threonylcarbamoyladenine synthase; Short=t(6)A synthase; AltName: Full=t(6)A37 threonylcarbamoyladenosine biosynthesis protein TsaD; AltName: Full=tRNA threonylcarbamoyladenosine biosynthesis protein TsaD^99.71%	K01409|KAE1, tsaD, QRI7|http://www.genome.jp/dbget-bin/www_bget?ko:K01409	GO:0005506^iron ion binding^molecular_function;GO:0004222^metalloendopeptidase activity^molecular_function;GO:0061711^N(6)-L-threonylcarbamoyladenine synthase activity^molecular_function;GO:0002949^tRNA threonylcarbamoyladenosine modification^biological_process;GO:0005737^cytoplasm^cellular_component;GO:0000408^EKC/KEOPS complex^cellular_component	COG0533^Required for the formation of a threonylcarbamoyl group on adenosine at position 37 (t(6)A37) in tRNAs that read codons beginning with adenine (By similarity)^O	PF00814.24^Glycoprotease family	NA	NA	NA
CPEAOFNH_00038	10.0665	10.2153	10.0217	11.176	11.8864	11.8545	-1.57069	2.54311e-07	1.5549e-06	WP_009968826.1^MULTISPECIES: carbohydrate kinase^100.0%	O34768.1^RecName: Full=Uncharacterized sugar kinase YdjE^100.0%	K00847|E2.7.1.4, scrK|http://www.genome.jp/dbget-bin/www_bget?ko:K00847	GO:0019200^carbohydrate kinase activity^molecular_function;GO:0016773^phosphotransferase activity, alcohol group as acceptor^molecular_function	COG0524^pfkb domain protein^G	PF00294.23^pfkB family carbohydrate kinase	NA	NA	NA
CPEAOFNH_00046	6.14285	7.09682	6.60429	8.84072	8.46844	8.33747	-1.90888	2.36002e-05	0.000105336	WP_003234013.1^MULTISPECIES: hypothetical protein^100.0%	P40775.2^RecName: Full=Uncharacterized protein YdjM; AltName: Full=PSPA13^100.0%	NA	NA	NA	PF03330.17^Lytic transglycolase	NA	NA	o5-24i
CPEAOFNH_00049	13.2217	13.2134	12.7618	13.9191	15.7454	15.6298	-2.22025	6.07997e-06	3.02268e-05	AEP89709.1^conserved domain protein^100.0%	O34759.1^RecName: Full=Uncharacterized protein YdjO^100.0%	NA	NA	NA	PF14169.5^Cold-inducible protein YdjO	NA	NA	NA
CPEAOFNH_00053	8.63993	8.35857	8.44452	10.8747	11.859	11.621	-3.02608	1.2829e-17	2.30063e-16	WP_069837333.1^GABA permease^100.0%	P46349.3^RecName: Full=GABA permease; AltName: Full=4-amino butyrate transport carrier; AltName: Full=Gamma-aminobutyrate permease; AltName: Full=Proline transporter GabP^99.79%	K11735|gabP|http://www.genome.jp/dbget-bin/www_bget?ko:K11735	GO:0015185^gamma-aminobutyric acid transmembrane transporter activity^molecular_function;GO:0009450^gamma-aminobutyric acid catabolic process^biological_process;GO:0016021^integral component of membrane^cellular_component;GO:0005886^plasma membrane^cellular_component	COG1113^Gamma-aminobutyrate permease^E	PF00324.20^Amino acid permease	NA	SignalP-TM	i20-38o42-64i84-106o121-143i155-177o197-219i239-261o281-303i329-351o355-377i398-420o430-447i
CPEAOFNH_00058	13.7733	13.8223	13.8017	11.1346	12.5903	12.3119	1.66419	4.9488e-05	0.000206004	KIO55092.1^GMP synthase^100.0%	P29727.3^RecName: Full=GMP synthase^99.81%	K01951|guaA, GMPS|http://www.genome.jp/dbget-bin/www_bget?ko:K01951	GO:0005524^ATP binding^molecular_function;GO:0003922^GMP synthase (glutamine-hydrolyzing) activity^molecular_function;GO:0003921^GMP synthase activity^molecular_function;GO:0016462^pyrophosphatase activity^molecular_function;GO:0006541^glutamine metabolic process^biological_process;GO:0006177^GMP biosynthetic process^biological_process;GO:0005829^cytosol^cellular_component	COG0518|COG0519^Catalyzes the synthesis of GMP from XMP (By similarity)^F	PF00117.27^Glutamine amidotransferase class-I	NA	NA	NA
CPEAOFNH_00061	9.53106	9.7678	9.32994	12.0903	13.8361	13.2816	-3.68354	2.36211e-15	3.64946e-14	WP_015252659.1^MULTISPECIES: NCS2 family permease^100.0%	O34987.1^RecName: Full=Guanine/hypoxanthine permease PbuG^99.09%	K06901|pbuG|http://www.genome.jp/dbget-bin/www_bget?ko:K06901	GO:0005345^purine nucleobase transmembrane transporter activity^molecular_function;GO:0016021^integral component of membrane^cellular_component;GO:0005886^plasma membrane^cellular_component	COG2252^permease^S	PF00860.19^Permease family	NA	SignalP-TM	i19-41o56-76i81-103o108-127i139-161o171-193i200-222o249-271i292-314o329-351i358-375o385-407i420-439o
CPEAOFNH_00062	15.6748	15.7004	15.5322	10.2659	11.3777	11.2749	4.58712	1.75811e-37	1.90873e-35	WP_046160140.1^MULTISPECIES: hypothetical protein^100.0%	O34341.2^RecName: Full=Uncharacterized protein YebC^98.13%	NA	GO:0016021^integral component of membrane^cellular_component;GO:0005886^plasma membrane^cellular_component	NA	PF04893.16^Yip1 domain	NA	NA	i93-115o135-157i173-195o199-221i234-256o
CPEAOFNH_00063	10.7181	10.5493	10.471	7.09436	7.92918	8.19223	2.78626	4.93614e-13	5.90133e-12	EHA29416.1^hypothetical protein BSSC8_36960^100.0%	O34904.3^RecName: Full=Uncharacterized protein YebD^100.0%	NA	NA	NA	PF13076.5^Fur-regulated basic protein A	NA	NA	NA
CPEAOFNH_00064	9.7643	9.99127	9.83249	8.968	8.02084	7.92601	1.47735	0.000317034	0.00114013	AGE62506.1^hypothetical protein C663_0662^100.0%	O34624.2^RecName: Full=UPF0316 protein YebE^99.46%	NA	GO:0016021^integral component of membrane^cellular_component;GO:0005886^plasma membrane^cellular_component	COG4843^Uncharacterized protein conserved in bacteria (DUF2179)^S	PF10035.8^Uncharacterized protein conserved in bacteria (DUF2179)	NA	SignalP-TM	o5-27i40-60o70-87i
CPEAOFNH_00065	9.39292	9.3109	9.0818	7.43836	7.08934	7.36058	1.96704	7.12313e-10	6.01126e-09	WP_003219403.1^MULTISPECIES: NETI motif-containing protein^100.0%	O34700.1^RecName: Full=Uncharacterized protein YebG^100.0%	NA	NA	NA	PF14044.5^NETI protein	NA	NA	NA
CPEAOFNH_00066	9.91859	9.82038	9.79791	10.3046	11.854	11.509	-1.51302	0.000594348	0.00199457	EHA29413.1^phosphoribosylaminoimidazole carboxylase catalytic subunit^100.0%	P12044.1^RecName: Full=N5-carboxyaminoimidazole ribonucleotide mutase; Short=N5-CAIR mutase; AltName: Full=5-(carboxyamino)imidazole ribonucleotide mutase^100.0%	K01588|purE|http://www.genome.jp/dbget-bin/www_bget?ko:K01588	GO:0034023^5-(carboxyamino)imidazole ribonucleotide mutase activity^molecular_function;GO:0006189^'de novo' IMP biosynthetic process^biological_process	COG0041^Catalyzes the conversion of N5-carboxyaminoimidazole ribonucleotide (N5-CAIR) to 4-carboxy-5-aminoimidazole ribonucleotide (CAIR) (By similarity)^F	PF00731.19^AIR carboxylase	NA	NA	NA
CPEAOFNH_00067	11.152	11.1955	11.2653	11.7679	13.2048	13.0341	-1.58987	0.000138717	0.00053439	WP_046160141.1^MULTISPECIES: 5-(carboxyamino)imidazole ribonucleotide synthase^100.0%	P12045.2^RecName: Full=N5-carboxyaminoimidazole ribonucleotide synthase; Short=N5-CAIR synthase; AltName: Full=5-(carboxyamino)imidazole ribonucleotide synthetase^99.47%	K01589|purK|http://www.genome.jp/dbget-bin/www_bget?ko:K01589	GO:0034028^5-(carboxyamino)imidazole ribonucleotide synthase activity^molecular_function;GO:0005524^ATP binding^molecular_function;GO:0046872^metal ion binding^molecular_function;GO:0050661^NADP binding^molecular_function;GO:0004638^phosphoribosylaminoimidazole carboxylase activity^molecular_function;GO:0006189^'de novo' IMP biosynthetic process^biological_process;GO:0005829^cytosol^cellular_comp…	COG0026^phosphoribosylaminoimidazole carboxylase atpase subunit^F	PF02222.21^ATP-grasp domain	NA	NA	NA
CPEAOFNH_00068	11.2415	11.2063	11.2451	12.3406	13.8431	13.6873	-2.19767	2.60589e-07	1.58604e-06	WP_003233955.1^MULTISPECIES: adenylosuccinate lyase^100.0%	P12047.1^RecName: Full=Adenylosuccinate lyase; Short=ASL; AltName: Full=Adenylosuccinase; Short=ASase; AltName: Full=Glutamyl--tRNA ligase regulatory factor^100.0%	K01756|purB, ADSL|http://www.genome.jp/dbget-bin/www_bget?ko:K01756	GO:0070626^(S)-2-(5-amino-1-(5-phospho-D-ribosyl)imidazole-4-carboxamido)succinate AMP-lyase (fumarate-forming) activity^molecular_function;GO:0004018^N6-(1,2-dicarboxyethyl)AMP AMP-lyase (fumarate-forming) activity^molecular_function;GO:0044208^'de novo' AMP biosynthetic process^biological_process;GO:0006189^'de novo' IMP biosynthetic process^biological_process;GO:0006167^AMP biosynthetic proces…	COG0015^Adenylosuccinate lyase^F	PF00206.19^Lyase	NA	NA	NA
CPEAOFNH_00069	7.84573	7.85282	7.64306	11.2497	12.7826	12.6329	-4.58802	1.09092e-24	3.91269e-23	WP_041337795.1^MULTISPECIES: phosphoribosylaminoimidazolesuccinocarboxamide synthase^100.0%	P12046.1^RecName: Full=Phosphoribosylaminoimidazole-succinocarboxamide synthase; AltName: Full=SAICAR synthetase; AltName: Full=Vegetative protein 286A; Short=VEG286A^98.76%	K01923|purC|http://www.genome.jp/dbget-bin/www_bget?ko:K01923	GO:0005524^ATP binding^molecular_function;GO:0004639^phosphoribosylaminoimidazolesuccinocarboxamide synthase activity^molecular_function;GO:0006189^'de novo' IMP biosynthetic process^biological_process;GO:0009236^cobalamin biosynthetic process^biological_process;GO:0005829^cytosol^cellular_component	COG0152^SAICAR synthetase^F	PF01259.17^SAICAR synthetase	NA	NA	NA
CPEAOFNH_00070	6.00739	5.44366	6.34155	9.72019	11.4027	11.2468	-5.00591	5.46409e-21	1.36331e-19	WP_003219409.1^MULTISPECIES: phosphoribosylformylglycinamidine synthase, purS protein^100.0%	P12049.1^RecName: Full=Phosphoribosylformylglycinamidine synthase subunit PurS; Short=FGAM synthase; AltName: Full=Formylglycinamide ribonucleotide amidotransferase subunit III; Short=FGAR amidotransferase III; Short=FGAR-AT III; AltName: Full=Phosphoribosylformylglycinamidine synthase subunit III^100.0%	K01952|purL, PFAS|http://www.genome.jp/dbget-bin/www_bget?ko:K01952	GO:0005524^ATP binding^molecular_function;GO:0004642^phosphoribosylformylglycinamidine synthase activity^molecular_function;GO:0006189^'de novo' IMP biosynthetic process^biological_process;GO:0005737^cytoplasm^cellular_component	COG1828^phosphoribosylformylglycinamidine synthase^F	PF02700.13^Phosphoribosylformylglycinamidine (FGAM) synthase	NA	NA	NA
CPEAOFNH_00071	6.93522	7.68799	7.67517	11.0351	12.5099	12.3798	-4.64364	1.13985e-22	3.44268e-21	WP_014663062.1^MULTISPECIES: phosphoribosylformylglycinamidine synthase subunit PurQ^100.0%	P12041.1^RecName: Full=Phosphoribosylformylglycinamidine synthase subunit PurQ; Short=FGAM synthase; AltName: Full=Formylglycinamide ribonucleotide amidotransferase subunit I; Short=FGAR amidotransferase I; Short=FGAR-AT I; AltName: Full=Glutaminase PurQ; AltName: Full=Phosphoribosylformylglycinamidine synthase subunit I^99.12%	K01952|purL, PFAS|http://www.genome.jp/dbget-bin/www_bget?ko:K01952	GO:0005524^ATP binding^molecular_function;GO:0004359^glutaminase activity^molecular_function;GO:0004642^phosphoribosylformylglycinamidine synthase activity^molecular_function;GO:0006189^'de novo' IMP biosynthetic process^biological_process;GO:0006541^glutamine metabolic process^biological_process;GO:0005737^cytoplasm^cellular_component	COG0047^Phosphoribosylformylglycinamidine synthase I^F	PF13507.5^CobB/CobQ-like glutamine amidotransferase domain	GH13_28	NA	NA
CPEAOFNH_00072	8.33503	8.56281	8.87336	11.9064	13.0043	13.0336	-4.12972	1.93613e-25	7.55089e-24	WP_046160142.1^MULTISPECIES: phosphoribosylformylglycinamidine synthase subunit PurL^100.0%	P12042.2^RecName: Full=Phosphoribosylformylglycinamidine synthase subunit PurL; Short=FGAM synthase; AltName: Full=Formylglycinamide ribonucleotide amidotransferase subunit II; Short=FGAR amidotransferase II; Short=FGAR-AT II; AltName: Full=Glutamine amidotransferase PurL; AltName: Full=Phosphoribosylformylglycinamidine synthase subunit II^99.46%	K01952|purL, PFAS|http://www.genome.jp/dbget-bin/www_bget?ko:K01952	GO:0005524^ATP binding^molecular_function;GO:0000287^magnesium ion binding^molecular_function;GO:0004642^phosphoribosylformylglycinamidine synthase activity^molecular_function;GO:0006189^'de novo' IMP biosynthetic process^biological_process;GO:0006164^purine nucleotide biosynthetic process^biological_process;GO:0005737^cytoplasm^cellular_component	COG0046^phosphoribosylformylglycinamidine synthase ii^F	PF00586.23^AIR synthase related protein, N-terminal domain	NA	NA	NA
CPEAOFNH_00073	8.37227	8.43763	9.04048	11.4934	12.4236	12.64	-3.61768	7.95779e-19	1.59037e-17	WP_046160143.1^MULTISPECIES: amidophosphoribosyltransferase^100.0%	P00497.2^RecName: Full=Amidophosphoribosyltransferase; Short=ATase; AltName: Full=Glutamine phosphoribosylpyrophosphate amidotransferase; Short=GPATase; Flags: Precursor^99.79%	K00764|purF, PPAT|http://www.genome.jp/dbget-bin/www_bget?ko:K00764	GO:0051539^4 iron, 4 sulfur cluster binding^molecular_function;GO:0004044^amidophosphoribosyltransferase activity^molecular_function;GO:0000287^magnesium ion binding^molecular_function;GO:0006189^'de novo' IMP biosynthetic process^biological_process;GO:0006541^glutamine metabolic process^biological_process;GO:0009116^nucleoside metabolic process^biological_process;GO:0009113^purine nucleobase bio…	COG0034^glutamine phosphoribosylpyrophosphate amidotransferase^F	PF13522.5^Glutamine amidotransferase domain	NA	NA	NA
CPEAOFNH_00074	7.96021	8.22678	8.17035	10.7647	11.533	11.5771	-3.21662	1.83235e-21	5.00719e-20	WP_046160144.1^MULTISPECIES: phosphoribosylformylglycinamidine cyclo-ligase^100.0%	P12043.2^RecName: Full=Phosphoribosylformylglycinamidine cyclo-ligase; AltName: Full=AIR synthase; AltName: Full=AIRS; AltName: Full=Phosphoribosyl-aminoimidazole synthetase^99.42%	K01933|purM|http://www.genome.jp/dbget-bin/www_bget?ko:K01933	GO:0005524^ATP binding^molecular_function;GO:0004637^phosphoribosylamine-glycine ligase activity^molecular_function;GO:0004641^phosphoribosylformylglycinamidine cyclo-ligase activity^molecular_function;GO:0006189^'de novo' IMP biosynthetic process^biological_process;GO:0046084^adenine biosynthetic process^biological_process;GO:0006164^purine nucleotide biosynthetic process^biological_process;GO:0…	COG0150^phosphoribosylaminoimidazole synthetase^F	PF02769.21^AIR synthase related protein, C-terminal domain	NA	NA	NA
CPEAOFNH_00075	6.87163	6.98546	7.40336	10.1416	10.813	10.8532	-3.53979	9.544e-23	2.90441e-21	WP_015252651.1^MULTISPECIES: phosphoribosylglycinamide formyltransferase^100.0%	P12040.2^RecName: Full=Phosphoribosylglycinamide formyltransferase; AltName: Full=5'-phosphoribosylglycinamide transformylase; AltName: Full=GAR transformylase; Short=GART^99.49%	K11175|purN|http://www.genome.jp/dbget-bin/www_bget?ko:K11175	GO:0004644^phosphoribosylglycinamide formyltransferase activity^molecular_function;GO:0006189^'de novo' IMP biosynthetic process^biological_process;GO:0005829^cytosol^cellular_component	COG0299^phosphoribosylglycinamide formyltransferase^F	PF00551.18^Formyl transferase	NA	NA	NA
CPEAOFNH_00076	9.27744	9.01606	9.03307	11.478	12.2476	12.2254	-2.91329	1.38338e-19	2.98766e-18	WP_003244516.1^MULTISPECIES: bifunctional phosphoribosylaminoimidazolecarboxamide formyltransferase/IMP cyclohydrolase^100.0%	P12048.2^RecName: Full=Bifunctional purine biosynthesis protein PurH; Includes: RecName: Full=Phosphoribosylaminoimidazolecarboxamide formyltransferase; AltName: Full=AICAR transformylase; Includes: RecName: Full=IMP cyclohydrolase; AltName: Full=ATIC; AltName: Full=IMP synthase; AltName: Full=Inosinicase^100.0%	K00602|purH|http://www.genome.jp/dbget-bin/www_bget?ko:K00602	GO:0003937^IMP cyclohydrolase activity^molecular_function;GO:0004643^phosphoribosylaminoimidazolecarboxamide formyltransferase activity^molecular_function;GO:0006189^'de novo' IMP biosynthetic process^biological_process	COG0138^bifunctional purine biosynthesis protein PurH^F	PF01808.17^AICARFT/IMPCHase bienzyme	NA	NA	NA
CPEAOFNH_00077	9.56764	9.58368	9.58957	11.3344	12.4297	12.4406	-2.57336	7.41983e-12	7.84354e-11	WP_087614386.1^phosphoribosylamine--glycine ligase^100.0%	P12039.1^RecName: Full=Phosphoribosylamine--glycine ligase; AltName: Full=GARS; AltName: Full=Glycinamide ribonucleotide synthetase; AltName: Full=Phosphoribosylglycinamide synthetase^99.05%	K01945|purD|http://www.genome.jp/dbget-bin/www_bget?ko:K01945	GO:0005524^ATP binding^molecular_function;GO:0046872^metal ion binding^molecular_function;GO:0004637^phosphoribosylamine-glycine ligase activity^molecular_function;GO:0006189^'de novo' IMP biosynthetic process^biological_process;GO:0009113^purine nucleobase biosynthetic process^biological_process	COG0151^Phosphoribosylglycinamide synthetase^F	PF01071.18^Phosphoribosylglycinamide synthetase, ATP-grasp (A) domain	NA	NA	NA
CPEAOFNH_00087	12.3193	12.305	13.2091	11.0913	10.745	10.9468	1.74219	8.63725e-07	4.9013e-06	WP_003233919.1^MULTISPECIES: DNA helicase PcrA^100.0%	O34580.1^RecName: Full=ATP-dependent DNA helicase PcrA^100.0%	K03657|uvrD, pcrA|http://www.genome.jp/dbget-bin/www_bget?ko:K03657	GO:0005524^ATP binding^molecular_function;GO:0043140^ATP-dependent 3'-5' DNA helicase activity^molecular_function;GO:0003677^DNA binding^molecular_function;GO:0006281^DNA repair^biological_process;GO:0006268^DNA unwinding involved in DNA replication^biological_process;GO:0000725^recombinational repair^biological_process;GO:0005829^cytosol^cellular_component;GO:0033202^DNA helicase complex^cellula…	COG0210^ATP-dependent DNA helicase pcra^L	PF00580.20^UvrD/REP helicase N-terminal domain	NA	NA	NA
CPEAOFNH_00088	14.5572	14.4682	14.9391	11.5863	11.691	11.8736	2.94842	5.74852e-32	4.35694e-30	WP_014479075.1^DNA ligase (NAD(+)) LigA^100.0%	O31498.1^RecName: Full=DNA ligase; AltName: Full=Polydeoxyribonucleotide synthase^99.55%	K01972|E6.5.1.2, ligA, ligB|http://www.genome.jp/dbget-bin/www_bget?ko:K01972	GO:0003677^DNA binding^molecular_function;GO:0003911^DNA ligase (NAD+) activity^molecular_function;GO:0046872^metal ion binding^molecular_function;GO:0006288^base-excision repair, DNA ligation^biological_process;GO:0006260^DNA replication^biological_process;GO:0005829^cytosol^cellular_component	COG0272^DNA ligase that catalyzes the formation of phosphodiester linkages between 5'-phosphoryl and 3'-hydroxyl groups in double-stranded DNA using NAD as a coenzyme and as the energy source for the reaction. It is essential for DNA replication and repair of damaged DNA (By similarity)^L	PF01653.17^NAD-dependent DNA ligase adenylation domain	NA	NA	NA
CPEAOFNH_00089	14.6175	14.6143	14.7581	11.5263	11.4447	11.3531	3.2219	1.23096e-62	4.49524e-60	WP_014479076.1^MULTISPECIES: CamS family sex pheromone protein^100.0%	O34629.1^RecName: Full=Uncharacterized lipoprotein YerH; Flags: Precursor^99.75%	NA	GO:0005886^plasma membrane^cellular_component	COG4851^Sex pheromone^S	PF07537.10^CamS sex pheromone cAM373 precursor	NA	NA	NA
CPEAOFNH_00095	13.4733	13.5034	13.5294	11.252	12.5479	12.4577	1.30923	0.000884209	0.00283243	WP_003219444.1^MULTISPECIES: Asp-tRNA(Asn)/Glu-tRNA(Gln) amidotransferase subunit GatB^99.79%	O30509.2^RecName: Full=Aspartyl/glutamyl-tRNA(Asn/Gln) amidotransferase subunit B; Short=Asp/Glu-ADT subunit B^99.16%	K02434|gatB, PET112|http://www.genome.jp/dbget-bin/www_bget?ko:K02434	GO:0005524^ATP binding^molecular_function;GO:0050567^glutaminyl-tRNA synthase (glutamine-hydrolyzing) activity^molecular_function;GO:0070681^glutaminyl-tRNAGln biosynthesis via transamidation^biological_process;GO:0032543^mitochondrial translation^biological_process	COG0064^Allows the formation of correctly charged Asn-tRNA(Asn) or Gln-tRNA(Gln) through the transamidation of misacylated Asp- tRNA(Asn) or Glu-tRNA(Gln) in organisms which lack either or both of asparaginyl-tRNA or glutaminyl-tRNA synthetases. The reaction takes place in the presence of glutamine and ATP through an activated phospho-Asp-tRNA(Asn) or phospho-Glu-tRNA(Gln) (By similarity)^J	PF02934.14^GatB/GatE catalytic domain	NA	NA	NA
CPEAOFNH_00098	13.5664	13.5383	13.4079	10.8564	12.1248	12.0782	1.71379	1.37729e-05	6.42575e-05	WP_003233894.1^MULTISPECIES: diacylglycerol kinase^100.0%	O31502.1^RecName: Full=Diacylglycerol kinase; Short=DAG kinase; Short=DAGK^100.0%	K07029|dagK|http://www.genome.jp/dbget-bin/www_bget?ko:K07029	GO:0005524^ATP binding^molecular_function;GO:0004143^diacylglycerol kinase activity^molecular_function;GO:0046872^metal ion binding^molecular_function;GO:0003951^NAD+ kinase activity^molecular_function;GO:0008654^phospholipid biosynthetic process^biological_process	COG1597^Diacylglycerol kinase^I	PF00781.23^Diacylglycerol kinase catalytic domain	NA	NA	NA
CPEAOFNH_00099	13.268	13.2108	13.2231	10.8029	11.345	11.1009	2.13571	4.68888e-18	8.84284e-17	WP_129133904.1^23S rRNA (uracil(1939)-C(5))-methyltransferase RlmD^100.0%	O31503.1^RecName: Full=23S rRNA (uracil-C(5))-methyltransferase RlmCD; AltName: Full=23S rRNA (uracil(1939)-C(5))-methyltransferase; AltName: Full=23S rRNA (uracil(747)-C(5))-methyltransferase^96.51%	K03215|rumA|http://www.genome.jp/dbget-bin/www_bget?ko:K03215	GO:0051539^4 iron, 4 sulfur cluster binding^molecular_function;GO:0046872^metal ion binding^molecular_function;GO:0070041^rRNA (uridine-C5-)-methyltransferase activity^molecular_function;GO:0070475^rRNA base methylation^biological_process;GO:0031167^rRNA methylation^biological_process	COG2265^Catalyzes the formation of 5-methyl-uridine at position 1939 (m5U1939) in 23S rRNA (By similarity)^J	PF05958.10^tRNA (Uracil-5-)-methyltransferase	NA	NA	NA
CPEAOFNH_00102	9.72526	9.83213	9.99144	10.687	12.4167	12.2229	-2.10028	1.01077e-05	4.86258e-05	WP_014479086.1^DUF600 family protein^100.0%	C0H3X4.1^RecName: Full=Probable antitoxin YezG^57.89%	NA	NA	COG5444^transposase^S	PF04634.11^Protein of unknown function, DUF600	NA	NA	NA
CPEAOFNH_00103	11.2559	11.2886	11.1962	12.1818	13.33	13.468	-1.84928	2.29469e-06	1.22903e-05	WP_031600245.1^hypothetical protein^100.0%	O31506.2^RecName: Full=Putative ribonuclease YeeF; AltName: Full=Probable toxin YeeF; AltName: Full=Putative RNase YeeF^90.88%	NA	GO:0004518^nuclease activity^molecular_function	COG3210^Inherit from COG: filamentous hemagglutinin family outer membrane protein^U	PF04740.11^LXG domain of WXG superfamily	NA	NA	NA
CPEAOFNH_00127	3.87982	5.21144	5.17385	9.10092	5.98871	6.3937	-3.0329	0.00190099	0.00567394	WP_017695602.1^DUF624 domain-containing protein^100.0%	O31525.1^RecName: Full=Uncharacterized protein YesV^98.08%	NA	NA	COG5578^Membrane^S	PF04854.13^Protein of unknown function, DUF624	NA	SignalP-TM	i21-43o77-99i106-128o148-170i175-197o
CPEAOFNH_00139	12.8923	12.9155	12.4446	9.02387	9.66544	10.0382	3.13576	1.59831e-18	3.11671e-17	WP_015252600.1^heme-degrading oxygenase HmoA^100.0%	O31534.2^RecName: Full=Heme-degrading monooxygenase HmoA; AltName: Full=Heme oxygenase^100.0%	K07145|isdG, isdI|http://www.genome.jp/dbget-bin/www_bget?ko:K07145	GO:0046872^metal ion binding^molecular_function;GO:0004497^monooxygenase activity^molecular_function;GO:0005737^cytoplasm^cellular_component	COG2329^Allows bacterial pathogens to use the host heme as an iron source. Catalyzes the oxidative degradation of the heme macrocyclic porphyrin ring to the oxo-bilirubin chromophore staphylobilin (a mixture of the linear tetrapyrroles 5-oxo-delta- bilirubin and 15-oxo-beta-bilirubin) in the presence of a suitable electron donor such as ascorbate or NADPH--cytochrome P450 reductase, with subseque…	PF03992.15^Antibiotic biosynthesis monooxygenase	NA	NA	NA
CPEAOFNH_00140	7.45248	7.41077	7.12508	8.63489	9.39344	9.06255	-1.73115	5.44377e-06	2.73345e-05	WP_003233803.1^MULTISPECIES: VOC family protein^100.0%	O31535.1^RecName: Full=Uncharacterized protein YetH^100.0%	NA	GO:0004493^methylmalonyl-CoA epimerase activity^molecular_function;GO:0046491^L-methylmalonyl-CoA metabolic process^biological_process	COG0346^Glyoxalase/Bleomycin resistance protein/Dioxygenase superfamily^E	PF00903.24^Glyoxalase/Bleomycin resistance protein/Dioxygenase superfamily	NA	NA	NA
CPEAOFNH_00150	14.897	14.9229	14.9387	11.4929	12.8608	12.6639	2.46807	5.06854e-10	4.388e-09	CCU59991.1^Lipoteichoic acid synthase LtaS Type Ib^100.0%	Q797B3.1^RecName: Full=Lipoteichoic acid synthase 1; Contains: RecName: Full=Glycerol phosphate lipoteichoic acid synthase 1; Short=LTA synthase 1; AltName: Full=Polyglycerol phosphate synthase 1; Contains: RecName: Full=Processed glycerol phosphate lipoteichoic acid synthase 1^99.84%	K19005|ltaS|http://www.genome.jp/dbget-bin/www_bget?ko:K19005	GO:0046872^metal ion binding^molecular_function;GO:0008484^sulfuric ester hydrolase activity^molecular_function;GO:0016740^transferase activity^molecular_function;GO:0071555^cell wall organization^biological_process;GO:0070395^lipoteichoic acid biosynthetic process^biological_process;GO:0005576^extracellular region^cellular_component;GO:0016021^integral component of membrane^cellular_component;GO…	COG1368^Sulfatase^M	PF00884.22^Sulfatase	NA	SignalP-TM	i19-41o56-75i82-104o130-152i165-184o
CPEAOFNH_00156	10.8109	10.8255	10.5204	12.504	11.5252	11.3406	-1.1608	0.00336433	0.00932679	WP_014479139.1^MULTISPECIES: MFS transporter^100.0%	O06481.1^RecName: Full=Uncharacterized MFS-type transporter YfnC^99.51%	K08223|fsr|http://www.genome.jp/dbget-bin/www_bget?ko:K08223	GO:0055085^transmembrane transport^biological_process;GO:0016021^integral component of membrane^cellular_component;GO:0005886^plasma membrane^cellular_component	NA	PF07690.15^Major Facilitator Superfamily	NA	SignalP-TM	i19-41o56-78i99-121o176-198i219-241o264-286i293-312o316-338i351-373o378-400i
CPEAOFNH_00159	7.1648	7.44178	7.48535	10.1183	9.97143	10.6621	-2.91795	1.3492e-17	2.40877e-16	BAI84259.2^hypothetical protein BSNT_07122^100.0%	O06478.1^RecName: Full=Benzaldehyde dehydrogenase YfmT; AltName: Full=Vanillin dehydrogenase^99.79%	K00128|E1.2.1.3|http://www.genome.jp/dbget-bin/www_bget?ko:K00128	GO:0018479^benzaldehyde dehydrogenase (NAD+) activity^molecular_function;GO:0050608^vanillin dehydrogenase activity^molecular_function	COG1012^Dehydrogenase^C	PF00171.21^Aldehyde dehydrogenase family	NA	NA	NA
CPEAOFNH_00160	7.53689	7.26232	8.22778	9.78898	9.85625	10.4077	-2.31499	2.22694e-08	1.57771e-07	WP_003242537.1^methyl-accepting chemotaxis protein^100.0%	O06477.1^RecName: Full=Putative sensory transducer protein YfmS; AltName: Full=Methyl-accepting chemotaxis protein^99.65%	NA	GO:0007165^signal transduction^biological_process;GO:0016020^membrane^cellular_component	COG0840^methyl-accepting chemotaxis^T	PF00015.20^Methyl-accepting chemotaxis protein (MCP) signalling domain	NA	NA	NA
CPEAOFNH_00162	13.496	13.4548	13.2642	9.93129	11.447	11.2953	2.37796	3.78337e-08	2.6158e-07	WP_014476106.1^MULTISPECIES: hypothetical protein^100.0%	O06475.1^RecName: Full=Uncharacterized protein YfmQ^97.97%	NA	GO:0016021^integral component of membrane^cellular_component	NA	PF10787.8^Uncharacterised protein from bacillus cereus group	NA	SignalP-TM	i7-29o
CPEAOFNH_00173	10.5647	10.4277	10.4719	11.4525	12.9326	12.9898	-2.12131	1.84607e-06	1.00212e-05	WP_049140630.1^iron citrate ABC transporter substrate-binding protein^100.0%	O34348.1^RecName: Full=Fe(3+)-citrate-binding protein YfmC; AltName: Full=Ferric-citrate-binding protein; Flags: Precursor^98.1%	K02016|ABC.FEV.S|http://www.genome.jp/dbget-bin/www_bget?ko:K02016	GO:0006811^ion transport^biological_process;GO:0055072^iron ion homeostasis^biological_process;GO:0030288^outer membrane-bounded periplasmic space^cellular_component;GO:0005886^plasma membrane^cellular_component	COG4594^ABC transporter^P	PF01497.17^Periplasmic binding protein	NA	NA	NA
CPEAOFNH_00174	5.98352	5.86572	6.27605	9.90839	11.5209	11.7445	-5.22293	1.38366e-23	4.55588e-22	AIC39136.1^hypothetical protein BSUA_00827^100.0%	O34626.1^RecName: Full=Uncharacterized protein YfmB^100.0%	NA	NA	NA	PF11486.7^Protein of unknown function (DUF3212)	NA	NA	NA
CPEAOFNH_00175	12.7412	12.7246	12.3732	8.60264	8.37046	8.08409	4.255	1.18785e-53	3.18107e-51	WP_003233729.1^MULTISPECIES: general stress protein 17M^100.0%	P80241.2^RecName: Full=General stress protein 17M; Short=GSP17M^100.0%	NA	NA	NA	PF11181.7^Heat induced stress protein YflT	NA	NA	NA
CPEAOFNH_00177	11.8543	11.8635	11.6565	10.6312	9.18588	9.03571	1.98349	4.71143e-05	0.000197144	WP_015383080.1^MULTISPECIES: anion permease^100.0%	O34726.1^RecName: Full=Putative malate transporter YflS^99.79%	K03319|TC.DASS|http://www.genome.jp/dbget-bin/www_bget?ko:K03319	GO:0005215^transporter activity^molecular_function;GO:0006814^sodium ion transport^biological_process;GO:0055085^transmembrane transport^biological_process;GO:0016021^integral component of membrane^cellular_component;GO:0005886^plasma membrane^cellular_component	COG0471^2-oxoglutarate malate translocator^P	PF00939.18^Sodium:sulfate symporter transmembrane region	NA	SignalP-TM	i12-31o41-57i64-81o96-118i187-209o222-244i277-296o300-319i332-354o364-386i398-420o450-472i
CPEAOFNH_00178	9.47224	9.35637	9.31371	11.6058	12.4129	12.466	-2.83062	6.35811e-18	1.17698e-16	WP_064671899.1^MULTISPECIES: sensor histidine kinase^100.0%	O34427.1^RecName: Full=Sensor protein CitS^99.08%	K11637|citS|http://www.genome.jp/dbget-bin/www_bget?ko:K11637	GO:0005524^ATP binding^molecular_function;GO:0000155^phosphorelay sensor kinase activity^molecular_function;GO:0016021^integral component of membrane^cellular_component;GO:0005886^plasma membrane^cellular_component	COG3290^signal transduction histidine kinase regulating citrate malate metabolism^T	PF02518.25^Histidine kinase-, DNA gyrase B-, and HSP90-like ATPase	NA	SignalP-TM	o15-37i174-196o
CPEAOFNH_00179	8.40409	8.24007	8.58638	10.3557	10.9044	10.7731	-2.28136	2.18749e-14	3.07243e-13	WP_014479151.1^MULTISPECIES: response regulator^100.0%	O34534.1^RecName: Full=Transcriptional regulatory protein CitT^99.12%	K11638|K11638, citT|http://www.genome.jp/dbget-bin/www_bget?ko:K11638	GO:0003677^DNA binding^molecular_function;GO:0003700^DNA-binding transcription factor activity^molecular_function;GO:0000156^phosphorelay response regulator activity^molecular_function;GO:0005737^cytoplasm^cellular_component	COG4565^transcriptional regulatory protein^T	PF00072.23^Response regulator receiver domain	NA	NA	NA
CPEAOFNH_00180	9.81251	9.82773	9.8396	11.8577	12.2255	12.2385	-2.2919	2.26312e-22	6.63573e-21	WP_087614437.1^tripartite tricarboxylate transporter substrate binding protein^100.0%	O34439.2^RecName: Full=UPF0065 protein YflP; Flags: Precursor^98.75%	NA	NA	COG3181^extra-cytoplasmic solute receptor family protein^S	PF03401.13^Tripartite tricarboxylate transporter family receptor	NA	NA	NA
CPEAOFNH_00182	10.9241	10.7235	10.7337	8.85619	7.70634	8.03845	2.5105	2.21509e-10	1.97296e-09	WP_087614439.1^MBL fold metallo-hydrolase^100.0%	O34409.1^RecName: Full=Probable metallo-hydrolase YflN^98.48%	NA	GO:0016787^hydrolase activity^molecular_function;GO:0046872^metal ion binding^molecular_function	COG0491^Beta-lactamase domain protein^S	PF00753.26^Metallo-beta-lactamase superfamily	NA	NA	NA
CPEAOFNH_00190	10.6199	10.5591	10.4064	11.3995	12.2463	11.988	-1.38856	1.02617e-05	4.92521e-05	AGA21261.1^Phosphotransferase system YflF^100.0%	O34521.1^RecName: Full=PTS system N-acetylglucosamine-specific EIICB component; AltName: Full=EIICB-Nag; Includes: RecName: Full=N-acetylglucosamine permease IIC component; AltName: Full=PTS system N-acetylglucosamine-specific EIIC component; Includes: RecName: Full=N-acetylglucosamine-specific phosphotransferase enzyme IIB component; AltName: Full=PTS system N-acetylglucosamine-specific EIIB com…	K02803|PTS-Nag-EIIB, nagE|http://www.genome.jp/dbget-bin/www_bget?ko:K02803	GO:0016301^kinase activity^molecular_function;GO:0015572^N-acetylglucosamine transmembrane transporter activity^molecular_function;GO:0008982^protein-N(PI)-phosphohistidine-sugar phosphotransferase activity^molecular_function;GO:0009401^phosphoenolpyruvate-dependent sugar phosphotransferase system^biological_process;GO:0016021^integral component of membrane^cellular_component;GO:0019866^organelle…	COG1264^pts system^G	PF02378.17^Phosphotransferase system, EIIC	NA	SignalP-TM	i12-29o39-61i93-110o130-152i165-187o223-245i258-280o284-306i327-349o
CPEAOFNH_00195	14.3422	14.3443	14.3393	10.542	10.4845	10.5862	3.8046	6.46796e-99	6.49545e-96	WP_046160194.1^MULTISPECIES: PTS trehalose transporter subunit IIBC^100.0%	P39794.3^RecName: Full=PTS system trehalose-specific EIIBC component; AltName: Full=EIIBC-Tre; Short=EII-Tre; Includes: RecName: Full=Trehalose-specific phosphotransferase enzyme IIB component; AltName: Full=PTS system trehalose-specific EIIB component; Includes: RecName: Full=Trehalose permease IIC component; AltName: Full=PTS system trehalose-specific EIIC component^99.79%	K02819|PTS-Tre-EIIC, treB|http://www.genome.jp/dbget-bin/www_bget?ko:K02819	GO:0016301^kinase activity^molecular_function;GO:0008982^protein-N(PI)-phosphohistidine-sugar phosphotransferase activity^molecular_function;GO:0090589^protein-phosphocysteine-trehalose phosphotransferase system transporter activity^molecular_function;GO:0015574^trehalose transmembrane transporter activity^molecular_function;GO:0034219^carbohydrate transmembrane transport^biological_process;GO:00…	COG1263|COG1264^PTS System^G	PF02378.17^Phosphotransferase system, EIIC	NA	NA	i114-136o156-178i183-200o231-253i260-282o297-319i401-423o443-465i
CPEAOFNH_00196	14.9221	14.8696	14.9326	10.6515	10.2686	10.6546	4.37267	2.29686e-84	1.53775e-81	WP_015252559.1^alpha,alpha-phosphotrehalase^100.0%	P39795.2^RecName: Full=Trehalose-6-phosphate hydrolase; AltName: Full=Alpha,alpha-phosphotrehalase; AltName: Full=Phospho-alpha-(1-1)-glucosidase^98.58%	K01226|treC|http://www.genome.jp/dbget-bin/www_bget?ko:K01226	GO:0008788^alpha,alpha-phosphotrehalase activity^molecular_function;GO:0004556^alpha-amylase activity^molecular_function;GO:0009313^oligosaccharide catabolic process^biological_process;GO:0005993^trehalose catabolic process^biological_process;GO:0005737^cytoplasm^cellular_component	COG0366^trehalose-6-phosphate hydrolase (EC 3.2.1.93)^G	PF00128.23^Alpha amylase, catalytic domain	GH13_29	NA	NA
CPEAOFNH_00197	14.3587	14.3201	14.4832	10.2691	11.5803	11.7	3.07904	1.28271e-13	1.64907e-12	WP_003233679.1^MULTISPECIES: trehalose operon repressor^100.0%	P39796.2^RecName: Full=HTH-type transcriptional regulator TreR; AltName: Full=Trehalose operon repressor^100.0%	K03486|treR2, treR|http://www.genome.jp/dbget-bin/www_bget?ko:K03486	GO:0003677^DNA binding^molecular_function;GO:0003700^DNA-binding transcription factor activity^molecular_function	COG2188^trehalose operon^K	PF07702.12^UTRA domain	NA	NA	NA
CPEAOFNH_00198	12.0751	12.0049	11.9244	9.35677	9.88537	9.61717	2.37036	2.69103e-20	6.39637e-19	WP_014476144.1^MULTISPECIES: NAD(P)H-dependent oxidoreductase^100.0%	O34475.1^RecName: Full=Putative NAD(P)H nitroreductase YfkO^99.55%	NA	GO:0018545^NAD(P)H nitroreductase activity^molecular_function;GO:0016491^oxidoreductase activity^molecular_function;GO:0046256^2,4,6-trinitrotoluene catabolic process^biological_process;GO:0005829^cytosol^cellular_component;GO:0016020^membrane^cellular_component	COG0778^Nitroreductase^C	PF00881.23^Nitroreductase family	NA	NA	NA
CPEAOFNH_00199	10.455	10.4986	10.6154	12.4577	12.5587	12.3552	-1.93561	4.13265e-21	1.05738e-19	WP_015252558.1^multifunctional 2',3'-cyclic-nucleotide 2'-phosphodiesterase/3'-nucleotidase/5'-nucleotidase^99.52%	O34313.1^RecName: Full=Trifunctional nucleotide phosphoesterase protein YfkN; Includes: RecName: Full=2',3'-cyclic-nucleotide 2'-phosphodiesterase/3'-nucleotidase; Includes: RecName: Full=5'-nucleotidase; Flags: Precursor^97.61%	K08693|yfkN|http://www.genome.jp/dbget-bin/www_bget?ko:K08693	GO:0008663^2',3'-cyclic-nucleotide 2'-phosphodiesterase activity^molecular_function;GO:0008254^3'-nucleotidase activity^molecular_function;GO:0008253^5'-nucleotidase activity^molecular_function;GO:0046872^metal ion binding^molecular_function;GO:0000166^nucleotide binding^molecular_function;GO:0009166^nucleotide catabolic process^biological_process;GO:0005618^cell wall^cellular_component;GO:000557…	COG0737^5'-nucleotidase^F	PF02872.17^5'-nucleotidase, C-terminal domain	NA	NA	i13-35o1428-1450i
CPEAOFNH_00200	12.1226	12.2578	12.0544	9.43669	9.73107	9.17226	2.68476	2.12818e-24	7.49902e-23	WP_014479166.1^MULTISPECIES: type 1 glutamine amidotransferase^100.0%	P80876.3^RecName: Full=General stress protein 18; Short=GSP18^97.67%	K05520|pfpI|http://www.genome.jp/dbget-bin/www_bget?ko:K05520	GO:0008233^peptidase activity^molecular_function	COG0693^DJ-1/PfpI family^S	PF01965.23^DJ-1/PfpI family	NA	NA	NA
CPEAOFNH_00203	11.8884	12.0755	11.6701	9.64598	10.0427	9.44132	2.15736	1.15092e-13	1.48657e-12	WP_024573443.1^MULTISPECIES: low molecular weight phosphotyrosine protein phosphatase^100.0%	O35016.1^RecName: Full=Low molecular weight protein-tyrosine-phosphatase YfkJ; Short=LMPTP^98.08%	K01104|E3.1.3.48|http://www.genome.jp/dbget-bin/www_bget?ko:K01104	GO:0004725^protein tyrosine phosphatase activity^molecular_function	COG0394^protein tyrosine phosphatase^T	PF01451.20^Low molecular weight phosphotyrosine protein phosphatase	NA	NA	NA
CPEAOFNH_00204	10.8559	10.9668	10.9434	8.2796	9.17504	8.5744	2.20323	7.83578e-11	7.49436e-10	WP_003233665.1^MULTISPECIES: hypothetical protein^100.0%	O34418.1^RecName: Full=Uncharacterized protein YfkI; Flags: Precursor^99.06%	NA	NA	NA	PF12732.6^YtxH-like protein	NA	NA	NA
CPEAOFNH_00205	11.3713	11.3699	11.423	9.91579	10.1088	9.80829	1.43988	9.5333e-11	9.01065e-10	WP_003242564.1^MULTISPECIES: YihY family inner membrane protein^100.0%	O34437.1^RecName: Full=Putative ribonuclease-like protein YfkH^100.0%	K07058|K07058|http://www.genome.jp/dbget-bin/www_bget?ko:K07058	GO:0004527^exonuclease activity^molecular_function;GO:0016021^integral component of membrane^cellular_component;GO:0005886^plasma membrane^cellular_component	COG1295^Pfam:Ribonuclease_BN^S	PF03631.14^Virulence factor BrkB	NA	SignalP-TM	i23-45o81-103i123-145o168-190i203-225o235-257i
CPEAOFNH_00212	7.85233	7.93686	8.11053	6.36249	6.2313	6.24092	1.70134	1.37671e-05	6.42575e-05	WP_003223132.1^MULTISPECIES: hypothetical protein^100.0%	O35041.1^RecName: Full=Uncharacterized protein YfjT^100.0%	NA	NA	NA	PF01895.18^PhoU domain	NA	NA	NA
CPEAOFNH_00218	7.0773	6.6156	7.16181	8.83899	9.97143	10.2024	-2.81926	3.75853e-09	2.91467e-08	WP_021481197.1^MULTISPECIES: membrane protein^100.0%	C0H3X6.1^RecName: Full=Uncharacterized membrane protein YfzA^93.62%	NA	GO:0016021^integral component of membrane^cellular_component;GO:0005886^plasma membrane^cellular_component	NA	PF14118.5^YfzA-like protein	NA	SignalP-TM	i13-32o67-89i
CPEAOFNH_00220	8.33974	8.0619	8.11522	9.38785	9.29339	9.3226	-1.16146	3.11e-05	0.000134621	WP_014479178.1^MULTISPECIES: hypothetical protein^100.0%	O31547.1^RecName: Full=Uncharacterized protein YfjM^98.67%	NA	NA	NA	PF00141.22^Peroxidase	NA	NA	NA
CPEAOFNH_00221	7.71414	7.84124	7.83723	9.13937	9.00179	9.41478	-1.40037	5.30578e-06	2.67419e-05	WP_046160201.1^MULTISPECIES: hypothetical protein^100.0%	P40773.2^RecName: Full=Uncharacterized protein YfjL; AltName: Full=PSPB19'^97.82%	NA	NA	NA	PF11337.7^Protein of unknown function (DUF3139)	NA	SignalP-TM	i5-24o
CPEAOFNH_00224	7.89774	7.5382	7.83723	10.1604	9.35232	9.03571	-1.8376	1.95607e-05	8.86854e-05	WP_032726638.1^MULTISPECIES: 2-oxo acid dehydrogenase subunit E2^100.0%	O31550.1^RecName: Full=Dihydrolipoyllysine-residue acetyltransferase component of acetoin cleaving system; AltName: Full=Acetoin dehydrogenase E2 component; AltName: Full=Dihydrolipoamide acetyltransferase component of acetoin cleaving system^93.97%	K00627|DLAT, aceF, pdhC|http://www.genome.jp/dbget-bin/www_bget?ko:K00627	GO:0004742^dihydrolipoyllysine-residue acetyltransferase activity^molecular_function;GO:0045150^acetoin catabolic process^biological_process	COG0508^Dehydrogenase^C	PF00198.22^2-oxoacid dehydrogenases acyltransferase (catalytic domain)	NA	NA	NA
CPEAOFNH_00231	7.99644	7.76971	7.56978	9.23845	9.32316	8.95614	-1.3968	1.78558e-05	8.15079e-05	WP_003243767.1^MULTISPECIES: hypothetical protein^100.0%	O31556.1^RecName: Full=Uncharacterized protein YfjC^100.0%	NA	NA	NA	NA	NA	NA	NA
CPEAOFNH_00232	7.66996	7.52378	7.41862	9.87165	9.17866	8.82342	-1.82547	1.17807e-05	5.60702e-05	WP_014479187.1^hypothetical protein^100.0%	O31557.1^RecName: Full=Uncharacterized protein YfjB^98.77%	NA	NA	NA	PF05802.10^Enterobacterial EspB protein	NA	NA	NA
CPEAOFNH_00234	13.7756	13.8176	13.7146	10.6861	11.8009	12	2.17103	2.61134e-08	1.82748e-07	WP_003244008.1^MULTISPECIES: 6-phospho-alpha-glucosidase^100.0%	P54716.1^RecName: Full=Maltose-6'-phosphate glucosidase; AltName: Full=6-phospho-alpha-D-glucosidase; AltName: Full=6-phosphoryl-O-alpha-D-glucopyranosyl:phosphoglucohydrolase^100.0%	K01232|E3.2.1.122, glvA|http://www.genome.jp/dbget-bin/www_bget?ko:K01232	GO:0050081^maltose-6'-phosphate glucosidase activity^molecular_function;GO:0046872^metal ion binding^molecular_function;GO:0016616^oxidoreductase activity, acting on the CH-OH group of donors, NAD or NADP as acceptor^molecular_function;GO:0005975^carbohydrate metabolic process^biological_process	COG1486^6-phospho-beta-glucosidase (EC 3.2.1.86)^G	PF02056.15^Family 4 glycosyl hydrolase	GH4	SignalP-TM	i7-29o
CPEAOFNH_00235	11.1686	11.1668	11.3176	9.05846	9.10821	9.18278	2.10493	5.63483e-22	1.59402e-20	WP_087614444.1^MurR/RpiR family transcriptional regulator^100.0%	P54717.1^RecName: Full=HTH-type transcriptional regulator GlvR; AltName: Full=Glv operon regulatory protein^99.21%	K03481|glvR|http://www.genome.jp/dbget-bin/www_bget?ko:K03481	GO:0097367^carbohydrate derivative binding^molecular_function;GO:0003677^DNA binding^molecular_function;GO:0003700^DNA-binding transcription factor activity^molecular_function;GO:1901135^carbohydrate derivative metabolic process^biological_process	COG1737^Transcriptional regulator^K	PF01418.16^Helix-turn-helix domain, rpiR family	NA	NA	NA
CPEAOFNH_00236	11.2149	11.1058	11.0971	10.4476	9.72116	10.1299	1.00962	0.000628775	0.00209609	WP_069703769.1^MULTISPECIES: PTS alpha-glucoside transporter subunit IIBC^100.0%	P54715.1^RecName: Full=PTS system maltose-specific EIICB component; Includes: RecName: Full=Maltose permease IIC component; AltName: Full=PTS system maltose-specific EIIC component; Includes: RecName: Full=Maltose-specific phosphotransferase enzyme IIB component; AltName: Full=PTS system maltose-specific EIIB component^99.43%	K02749|PTS-Glv-EIIB, glvB, malP, aglA|http://www.genome.jp/dbget-bin/www_bget?ko:K02749	GO:0016301^kinase activity^molecular_function;GO:0008982^protein-N(PI)-phosphohistidine-sugar phosphotransferase activity^molecular_function;GO:0009401^phosphoenolpyruvate-dependent sugar phosphotransferase system^biological_process;GO:0016021^integral component of membrane^cellular_component;GO:0005886^plasma membrane^cellular_component	COG1263|COG1264^Pts system^G	PF02378.17^Phosphotransferase system, EIIC	NA	SignalP-TM	i13-32o57-79i92-114o129-151i172-194o199-221i234-256o276-298i305-322o326-345i352-374o384-406i
CPEAOFNH_00237	14.1123	14.1539	14.0967	11.2691	11.4811	11.8324	2.57563	5.48269e-25	2.00218e-23	WP_087614445.1^peptidase G2^100.0%	O34433.1^RecName: Full=Putative phage-related protein YobO^37.04%	NA	NA	NA	PF11962.7^Peptidase_G2, IMC autoproteolytic cleavage domain	GH55	NA	NA
CPEAOFNH_00241	9.79719	9.90488	10.0117	9.12098	7.11981	7.3851	1.73705	0.0034474	0.00953734	WP_015252532.1^MULTISPECIES: VOC family protein^100.0%	P54721.2^RecName: Full=Catechol-2,3-dioxygenase; AltName: Full=Catechol-induced ring cleavage extradiol dioxygenase^99.65%	K07104|catE|http://www.genome.jp/dbget-bin/www_bget?ko:K07104	GO:0018577^catechol 2,3-dioxygenase activity^molecular_function;GO:0008198^ferrous iron binding^molecular_function;GO:0019439^aromatic compound catabolic process^biological_process;GO:0009636^response to toxic substance^biological_process	COG2514^Glyoxalase Bleomycin resistance protein (Dioxygenase^S	PF00903.24^Glyoxalase/Bleomycin resistance protein/Dioxygenase superfamily	NA	NA	NA
CPEAOFNH_00248	7.53689	6.78237	7.14356	8.86301	9.02613	8.72122	-1.69627	9.62687e-06	4.65357e-05	WP_128992547.1^alpha/beta fold hydrolase^100.0%	Q79F14.1^RecName: Full=Extracellular esterase EstB; AltName: Full=Lipase B; AltName: Full=Triacylglycerol lipase; Flags: Precursor^91.9%	K01046|E3.1.1.3|http://www.genome.jp/dbget-bin/www_bget?ko:K01046	GO:0004806^triglyceride lipase activity^molecular_function;GO:0016042^lipid catabolic process^biological_process;GO:0005576^extracellular region^cellular_component	NA	PF01674.17^Lipase (class 2)	NA	NA	NA
CPEAOFNH_00249	8.14907	8.21785	8.11522	9.59157	9.07361	9.11112	-1.12231	0.000502155	0.00171673	WP_129092953.1^acyltransferase^100.0%	O31559.1^RecName: Full=Putative membrane-bound acyltransferase YfiQ^94.75%	NA	GO:0016747^transferase activity, transferring acyl groups other than amino-acyl groups^molecular_function;GO:0016021^integral component of membrane^cellular_component;GO:0005886^plasma membrane^cellular_component	COG3936^Acyltransferase family^G	PF01757.21^Acyltransferase family	NA	SignalP-TM	i7-29o47-69i82-101o116-138i151-173o183-205i218-240o250-267i279-301o311-333i
CPEAOFNH_00259	8.52476	8.2963	8.70001	10.4178	11.274	11.0239	-2.43397	1.84536e-12	2.08812e-11	WP_014479213.1^PhzF family phenazine biosynthesis isomerase^100.0%	O31570.1^RecName: Full=Uncharacterized isomerase YfhB^100.0%	NA	GO:0016853^isomerase activity^molecular_function;GO:0009058^biosynthetic process^biological_process	COG0384^phenazine biosynthesis protein, phzf family^S	PF02567.15^Phenazine biosynthesis-like protein	NA	NA	NA
CPEAOFNH_00270	11.013	11.0062	10.7329	9.46835	10.3022	9.82407	1.01981	0.00187605	0.00561976	WP_015252515.1^MULTISPECIES: hypothetical protein^100.0%	O31579.1^RecName: Full=Uncharacterized protein YfhK; Flags: Precursor^95.93%	NA	NA	NA	PF08239.10^Bacterial SH3 domain	NA	NA	NA
CPEAOFNH_00271	10.013	9.67297	9.88562	8.38527	8.47434	8.27326	1.48662	5.62433e-08	3.76549e-07	AIC39241.1^SdpC immunity factor^100.0%	O31580.1^RecName: Full=Uncharacterized protein YfhL^100.0%	NA	GO:0016021^integral component of membrane^cellular_component;GO:0005886^plasma membrane^cellular_component	NA	PF13630.5^SdpI/YhfL protein family	NA	SignalP-TM	o23-45i66-88o92-111i
CPEAOFNH_00272	11.0849	11.0191	11.0009	9.91989	10.0348	9.65294	1.15808	1.30697e-06	7.24152e-06	WP_014479220.1^MULTISPECIES: alpha/beta hydrolase^100.0%	O31581.1^RecName: Full=AB hydrolase superfamily protein YfhM^99.3%	NA	GO:0016787^hydrolase activity^molecular_function	NA	PF00561.19^alpha/beta hydrolase fold	CE1	NA	NA
CPEAOFNH_00273	11.7774	11.8578	11.8727	10.0748	10.9863	10.5795	1.24415	0.000103633	0.000409726	WP_003244113.1^MULTISPECIES: glycosyltransferase^100.0%	Q45539.1^RecName: Full=Putative glycosyltransferase CsbB^100.0%	K20534|gtrB, csbB|http://www.genome.jp/dbget-bin/www_bget?ko:K20534	GO:0016757^transferase activity, transferring glycosyl groups^molecular_function;GO:0016021^integral component of membrane^cellular_component;GO:0005886^plasma membrane^cellular_component	COG0463^Glycosyl transferase, family 2^M	PF00535.25^Glycosyl transferase family 2	GT2	NA	i229-251o266-288i
CPEAOFNH_00308	13.1467	13.012	13.4036	8.96166	7.49011	6.6579	5.17457	8.41311e-20	1.87752e-18	WP_003233481.1^MULTISPECIES: sporulation control protein Spo0M^100.0%	P71088.2^RecName: Full=Sporulation-control protein spo0M; AltName: Full=Stage 0 sporulation protein M^100.0%	K06377|spo0M|http://www.genome.jp/dbget-bin/www_bget?ko:K06377	GO:0030435^sporulation resulting in formation of a cellular spore^biological_process	COG4326^SpoOM-related protein^S	PF07070.10^SpoOM protein	NA	NA	NA
CPEAOFNH_00309	11.4365	11.4043	11.4846	7.22191	6.41454	6.00824	4.79896	2.67414e-34	2.55763e-32	BAM57067.1^hypothetical protein BEST7003_0866^100.0%	O31586.2^RecName: Full=Uncharacterized protein YgzA^98.46%	NA	NA	NA	NA	NA	NA	NA
CPEAOFNH_00311	11.5587	11.3899	11.9996	10.8055	8.46844	8.96022	1.88978	0.0022159	0.00646895	WP_046160362.1^MULTISPECIES: phosphomethylpyrimidine synthase ThiC^100.0%	P45740.3^RecName: Full=Phosphomethylpyrimidine synthase; AltName: Full=Hydroxymethylpyrimidine phosphate synthase; Short=HMP-P synthase; Short=HMP-phosphate synthase; Short=HMPP synthase; AltName: Full=Thiamine biosynthesis protein ThiC^96.95%	K03147|thiC|http://www.genome.jp/dbget-bin/www_bget?ko:K03147	GO:0051539^4 iron, 4 sulfur cluster binding^molecular_function;GO:0016830^carbon-carbon lyase activity^molecular_function;GO:0008270^zinc ion binding^molecular_function;GO:0009228^thiamine biosynthetic process^biological_process;GO:0009229^thiamine diphosphate biosynthetic process^biological_process;GO:0005829^cytosol^cellular_component	COG0422^Catalyzes the synthesis of the hydroxymethylpyrimidine phosphate (HMP-P) moiety of thiamine from aminoimidazole ribotide (AIR) in a radical S-adenosyl-L-methionine (SAM)-dependent reaction (By similarity)^H	PF01964.17^Radical SAM ThiC family	NA	NA	NA
CPEAOFNH_00312	8.66641	8.57685	8.72478	7.04121	4.76358	4.27097	2.76656	0.000455278	0.0015766	AFQ56799.1^Transcriptional regulator (activator)^100.0%	P21344.1^RecName: Full=Transcriptional regulatory protein SenS^100.0%	NA	GO:0003677^DNA binding^molecular_function	NA	PF13040.5^Fur-regulated basic protein B	NA	NA	NA
CPEAOFNH_00313	15.5459	15.5569	15.4299	16.7715	18.6728	18.4099	-2.64696	3.97566e-08	2.72996e-07	WP_014476225.1^MULTISPECIES: catalase^100.0%	P26901.5^RecName: Full=Vegetative catalase^99.59%	K03781|katE, CAT, catB, srpA|http://www.genome.jp/dbget-bin/www_bget?ko:K03781	GO:0004096^catalase activity^molecular_function;GO:0020037^heme binding^molecular_function;GO:0046872^metal ion binding^molecular_function;GO:0042744^hydrogen peroxide catabolic process^biological_process;GO:0042542^response to hydrogen peroxide^biological_process;GO:0005737^cytoplasm^cellular_component	COG0753^Catalase^P	PF00199.18^Catalase	NA	NA	NA
CPEAOFNH_00319	6.41681	6.24556	6.37322	7.54827	7.69626	7.79493	-1.34584	0.000883235	0.00283243	WP_003233455.1^MULTISPECIES: 30S ribosomal protein S14^100.0%	O31587.1^RecName: Full=Alternate 30S ribosomal protein S14^100.0%	K02954|RP-S14, MRPS14, rpsN|http://www.genome.jp/dbget-bin/www_bget?ko:K02954	GO:0019843^rRNA binding^molecular_function;GO:0003735^structural constituent of ribosome^molecular_function;GO:0006412^translation^biological_process;GO:0005840^ribosome^cellular_component	COG0199^Binds 16S rRNA, required for the assembly of 30S particles and may also be responsible for determining the conformation of the 16S rRNA at the A site (By similarity)^J	PF00253.20^Ribosomal protein S14p/S29e	NA	NA	NA
CPEAOFNH_00320	9.96198	10.1227	9.91011	8.87825	8.93481	8.64715	1.17696	6.67803e-06	3.29573e-05	WP_003245008.1^MULTISPECIES: lipoprotein^100.0%	P97029.1^RecName: Full=Uncharacterized lipoprotein YgaO; Flags: Precursor^100.0%	NA	GO:0016021^integral component of membrane^cellular_component;GO:0005886^plasma membrane^cellular_component	NA	PF11368.7^Protein of unknown function (DUF3169)	NA	SignalP-TM	i7-27o42-64i98-120o124-146i
CPEAOFNH_00321	8.59339	8.58382	8.52074	7.74206	7.49011	7.16212	1.08152	0.00234555	0.00683749	AEP89986.1^conserved domain protein^100.0%	C0H3X9.1^RecName: Full=Uncharacterized HTH-type transcriptional regulator YgzD^100.0%	NA	GO:0043565^sequence-specific DNA binding^molecular_function	COG1476^Transcriptional regulator^K	PF01381.21^Helix-turn-helix	NA	NA	NA
CPEAOFNH_00324	13.2036	13.2368	13.2211	10.6569	11.6763	11.6497	1.82286	1.81914e-07	1.13294e-06	WP_014479245.1^MULTISPECIES: tRNA epoxyqueuosine(34) reductase QueG^100.0%	P97030.2^RecName: Full=Epoxyqueuosine reductase; AltName: Full=Queuosine biosynthesis protein QueG^99.22%	K18979|queG|http://www.genome.jp/dbget-bin/www_bget?ko:K18979	GO:0051539^4 iron, 4 sulfur cluster binding^molecular_function;GO:0052693^epoxyqueuosine reductase activity^molecular_function;GO:0046872^metal ion binding^molecular_function;GO:0008616^queuosine biosynthetic process^biological_process;GO:0008033^tRNA processing^biological_process;GO:0005737^cytoplasm^cellular_component	COG1600^Catalyzes the conversion of epoxyqueuosine (oQ) to queuosine (Q), which is a hypermodified base found in the wobble positions of tRNA(Asp), tRNA(Asn), tRNA(His) and tRNA(Tyr) (By similarity)^C	PF08331.9^Domain of unknown function (DUF1730)	NA	NA	NA
CPEAOFNH_00325	11.6252	11.7309	11.9659	9.45487	7.76536	7.31027	3.29081	1.07416e-08	7.94292e-08	WP_031600304.1^hypothetical protein^100.0%	O31589.3^RecName: Full=Uncharacterized protein YhbB^99.02%	NA	NA	NA	PF12671.6^Putative amidase domain	NA	NA	NA
CPEAOFNH_00326	12.0501	12.0363	12.3081	9.73049	10.9894	10.9773	1.4655	0.000311627	0.00112169	ADV95877.1^putative rRNA methylase^100.0%	O31590.2^RecName: Full=Putative tRNA (cytidine(34)-2'-O)-methyltransferase; AltName: Full=tRNA (cytidine/uridine-2'-O-)-methyltransferase CspR^98.09%	K03216|trmL, cspR|http://www.genome.jp/dbget-bin/www_bget?ko:K03216	GO:0003723^RNA binding^molecular_function;GO:0008757^S-adenosylmethionine-dependent methyltransferase activity^molecular_function;GO:0008175^tRNA methyltransferase activity^molecular_function;GO:0002131^wobble position cytosine ribose methylation^biological_process;GO:0002132^wobble position uridine ribose methylation^biological_process;GO:0005737^cytoplasm^cellular_component	COG0219^Could methylate the ribose at the nucleotide 34 wobble position in tRNA (By similarity)^J	PF00588.18^SpoU rRNA Methylase family	NA	NA	NA
CPEAOFNH_00332	10.4723	10.4986	10.1946	8.27705	7.10465	6.93193	2.82266	1.07213e-09	8.87992e-09	WP_003233431.1^MULTISPECIES: MarR family transcriptional regulator^100.0%	O31592.1^RecName: Full=Uncharacterized HTH-type transcriptional regulator YhbI^100.0%	NA	GO:0003677^DNA binding^molecular_function;GO:0003700^DNA-binding transcription factor activity^molecular_function	COG1846^Repressor of the marRAB operon which is involved in the activation of both antibiotic resistance and oxidative stress genes^K	PF01047.21^MarR family	NA	NA	NA
CPEAOFNH_00333	10.5093	10.4355	10.6554	8.94568	7.41837	7.65074	2.36247	1.20381e-06	6.70695e-06	WP_014476241.1^MULTISPECIES: HlyD family secretion protein^100.0%	O31593.1^RecName: Full=Putative efflux system component YhbJ^99.52%	NA	GO:0016021^integral component of membrane^cellular_component;GO:0005886^plasma membrane^cellular_component	COG1566^Secretion protein hlyd^V	PF13437.5^HlyD family secretion protein	NA	SignalP-TM	i7-29o
CPEAOFNH_00334	11.6769	11.7535	12.0288	9.72675	8.43853	8.06904	2.89706	2.53149e-09	1.99392e-08	WP_003233429.1^MULTISPECIES: MFS transporter^100.0%	P54585.2^RecName: Full=Uncharacterized MFS-type transporter YhcA^100.0%	NA	GO:0022857^transmembrane transporter activity^molecular_function;GO:0016021^integral component of membrane^cellular_component;GO:0005886^plasma membrane^cellular_component	NA	PF07690.15^Major Facilitator Superfamily	NA	SignalP-TM	i13-35o50-72i79-101o111-133i140-162o167-189i202-220o230-247i267-289o304-326i333-352o362-384i405-424o486-504i
CPEAOFNH_00335	10.5697	10.5466	10.6071	8.44333	7.77496	7.6406	2.57477	3.48554e-14	4.76239e-13	WP_003233428.1^MULTISPECIES: hypothetical protein^100.0%	P54586.1^RecName: Full=Uncharacterized protein YhcB^100.0%	K03809|wrbA|http://www.genome.jp/dbget-bin/www_bget?ko:K03809	GO:0010181^FMN binding^molecular_function;GO:0016491^oxidoreductase activity^molecular_function;GO:0055114^oxidation-reduction process^biological_process	COG0655^flavoprotein WrbA^S	PF03358.14^NADPH-dependent FMN reductase	AA6	NA	NA
CPEAOFNH_00336	10.4031	10.4903	10.3627	7.44747	7.44268	7.49053	2.96692	1.80394e-33	1.68521e-31	WP_015383179.1^hypothetical protein^100.0%	P54587.1^RecName: Full=Uncharacterized protein YhcC^100.0%	NA	GO:0016021^integral component of membrane^cellular_component	NA	PF07423.10^Protein of unknown function (DUF1510)	NA	SignalP-TM	o4-22i
CPEAOFNH_00337	12.6389	12.6517	12.6911	8.95529	8.37046	8.38078	4.063	2.92096e-48	5.58737e-46	WP_038829220.1^MULTISPECIES: hypothetical protein^100.0%	P54589.1^RecName: Full=Uncharacterized protein YhcE^99.6%	NA	GO:0016021^integral component of membrane^cellular_component;GO:0005886^plasma membrane^cellular_component	NA	PF13727.5^CoA-binding domain	NA	SignalP-TM	o15-37i44-66o98-120i133-155o170-192i222-244o
CPEAOFNH_00338	11.6694	11.6875	11.3043	8.07445	7.2495	6.86379	4.07487	6.29028e-24	2.12337e-22	WP_003233424.1^MULTISPECIES: GntR family transcriptional regulator^100.0%	P54590.1^RecName: Full=Uncharacterized HTH-type transcriptional regulator YhcF^100.0%	NA	GO:0003677^DNA binding^molecular_function;GO:0003700^DNA-binding transcription factor activity^molecular_function	COG1725^TRANSCRIPTIONAl REGULATOR GntR family^K	PF00392.20^Bacterial regulatory proteins, gntR family	NA	NA	NA
CPEAOFNH_00339	12.5662	12.5063	12.3917	9.02082	7.60227	7.25814	4.31351	5.21644e-18	9.74626e-17	WP_087614460.1^ABC transporter ATP-binding protein^100.0%	P54591.1^RecName: Full=Uncharacterized ABC transporter ATP-binding protein YhcG^98.7%	K01990|ABC-2.A|http://www.genome.jp/dbget-bin/www_bget?ko:K01990	GO:0005524^ATP binding^molecular_function;GO:0016887^ATPase activity^molecular_function	COG1131^ABC transporter^V	PF00005.26^ABC transporter	NA	NA	NA
CPEAOFNH_00340	11.7683	11.8466	11.5978	9.95783	8.29235	3.77329	2.95922	0.00265678	0.00759594	WP_021479692.1^MULTISPECIES: ABC transporter ATP-binding protein^100.0%	P54592.1^RecName: Full=Uncharacterized ABC transporter ATP-binding protein YhcH^98.69%	K01990|ABC-2.A|http://www.genome.jp/dbget-bin/www_bget?ko:K01990	GO:0005524^ATP binding^molecular_function;GO:0016887^ATPase activity^molecular_function	COG1131^ABC transporter^V	PF00005.26^ABC transporter	NA	NA	NA
CPEAOFNH_00341	13.2609	13.2897	13.2178	9.65584	8.75235	8.46942	4.20306	1.3284e-28	6.93012e-27	WP_087614461.1^ABC transporter permease^100.0%	P54593.1^RecName: Full=Uncharacterized protein YhcI^99.36%	K01992|ABC-2.P|http://www.genome.jp/dbget-bin/www_bget?ko:K01992	GO:0055085^transmembrane transport^biological_process;GO:0016021^integral component of membrane^cellular_component;GO:0005886^plasma membrane^cellular_component	COG1277^Inherit from COG: (ABC) transporter^S	PF12679.6^ABC-2 family transporter protein	NA	SignalP-TM	i13-35o106-128i149-171o203-225i232-254o284-306i
CPEAOFNH_00344	7.97239	8.42604	8.21035	9.75729	10.0187	9.96692	-1.70596	5.52278e-09	4.22572e-08	ARV97861.1^Diguanylate cyclase^100.0%	P54595.1^RecName: Full=Uncharacterized protein YhcK^99.64%	K18967|dge1|http://www.genome.jp/dbget-bin/www_bget?ko:K18967	GO:0052621^diguanylate cyclase activity^molecular_function;GO:0000155^phosphorelay sensor kinase activity^molecular_function;GO:0043709^cell adhesion involved in single-species biofilm formation^biological_process;GO:0071555^cell wall organization^biological_process;GO:1902201^negative regulation of bacterial-type flagellum-dependent cell motility^biological_process;GO:0016021^integral component …	NA	PF00990.20^Diguanylate cyclase, GGDEF domain	NA	SignalP-TM	i5-23o33-55i68-90o100-119i131-148o158-175i
CPEAOFNH_00345	12.0476	11.9647	12.0362	10.1749	8.83732	8.72122	2.6094	1.18698e-08	8.74883e-08	WP_128481811.1^cation:dicarboxylase symporter family transporter^96.98%	P54596.1^RecName: Full=L-cystine uptake protein TcyP; AltName: Full=Symporter YhcL; AltName: Full=Transporter of cystine TcyP^100.0%	K06956|K06956|http://www.genome.jp/dbget-bin/www_bget?ko:K06956	GO:0033229^cysteine transmembrane transporter activity^molecular_function;GO:0015184^L-cystine transmembrane transporter activity^molecular_function;GO:0015293^symporter activity^molecular_function;GO:0016021^integral component of membrane^cellular_component;GO:0005886^plasma membrane^cellular_component	COG1823^sodium dicarboxylate symporter^S	PF00375.17^Sodium:dicarboxylate symporter family	NA	SignalP-TM	o5-22i34-56o71-93i105-127o180-202i223-245o260-282i332-354o369-391i398-420o
CPEAOFNH_00346	9.06927	8.72603	9.1746	10.4934	9.94402	10.082	-1.19294	0.000162019	0.000614572	WP_087614463.1^hypothetical protein^100.0%	P45942.1^RecName: Full=Ribonuclease YqcG; AltName: Full=RNase YqcG; AltName: Full=Toxin YqcG^71.63%	NA	GO:0004518^nuclease activity^molecular_function	COG5444^transposase^S	PF04740.11^LXG domain of WXG superfamily	NA	NA	NA
CPEAOFNH_00348	7.06598	7.81779	7.41862	8.84245	8.7572	8.73082	-1.31531	0.000434203	0.00151012	WP_014479261.1^hypothetical protein^100.0%	NA	NA	NA	NA	NA	NA	NA	NA
CPEAOFNH_00350	6.72099	6.68204	6.5499	7.93248	8.87354	9.25771	-2.14333	1.12819e-05	5.38874e-05	WP_033882184.1^hypothetical protein^100.0%	NA	NA	NA	NA	PF06984.12^Mitochondrial 39-S ribosomal protein L47 (MRP-L47)	NA	NA	NA
CPEAOFNH_00351	7.69222	7.74506	7.98291	9.86317	9.69863	10.0246	-2.06033	7.40165e-13	8.69369e-12	WP_087614464.1^site-specific integrase^100.0%	P96629.1^RecName: Full=ICEBs1 integrase^44.98%	NA	GO:0003677^DNA binding^molecular_function;GO:0015074^DNA integration^biological_process;GO:0006310^DNA recombination^biological_process;GO:0075713^establishment of integrated proviral latency^biological_process;GO:0046718^viral entry into host cell^biological_process;GO:0044826^viral genome integration into host DNA^biological_process	COG0582^phage integrase family^L	PF00589.21^Phage integrase family	NA	NA	NA
CPEAOFNH_00352	5.16312	5.44366	5.49498	7.16231	7.04238	7.51295	-1.90247	0.000164685	0.000624095	ARV97869.1^hypothetical protein S101444_01020^100.0%	NA	NA	NA	NA	NA	NA	NA	NA
CPEAOFNH_00353	9.8159	9.82038	9.75046	11.1431	12.3508	12.3226	-2.24196	1.20571e-08	8.85435e-08	WP_087614465.1^hypothetical protein^100.0%	NA	NA	NA	NA	NA	NA	NA	NA
CPEAOFNH_00355	10.7887	10.6026	10.5708	10.991	12.3759	12.7499	-1.55558	0.000883515	0.00283243	WP_014479268.1^hypothetical protein^100.0%	NA	NA	NA	NA	PF05973.13^Phage derived protein Gp49-like (DUF891)	NA	NA	NA
CPEAOFNH_00367	7.60104	7.88703	8.09162	9.55622	9.54148	9.60939	-1.69893	1.47051e-08	1.06433e-07	WP_087614471.1^hypothetical protein^100.0%	NA	NA	NA	NA	PF13676.5^TIR domain	NA	NA	NA
CPEAOFNH_00368	8.52062	8.38674	8.37191	9.24891	9.92257	9.71951	-1.22985	0.000161993	0.000614572	WP_087614472.1^hypothetical protein^100.0%	NA	NA	NA	NA	NA	NA	SignalP-TM	i20-42o52-71i116-135o
CPEAOFNH_00370	7.56129	7.74506	7.46344	9.61903	9.6706	10.003	-2.18486	4.63101e-13	5.55306e-12	WP_087614474.1^tetratricopeptide repeat protein^100.0%	P96649.1^RecName: Full=Response regulator aspartate phosphatase I^62.63%	NA	GO:0004721^phosphoprotein phosphatase activity^molecular_function	NA	PF13424.5^Tetratricopeptide repeat	GT41	NA	NA
CPEAOFNH_00376	11.0849	10.9541	11.3171	12.216	12.7516	12.8416	-1.50186	1.80887e-07	1.1283e-06	WP_087614476.1^LPXTG cell wall anchor domain-containing protein^100.0%	P54602.1^RecName: Full=Endonuclease YhcR; Flags: Precursor^97.74%	NA	GO:0004519^endonuclease activity^molecular_function;GO:0046872^metal ion binding^molecular_function;GO:0000166^nucleotide binding^molecular_function;GO:0009166^nucleotide catabolic process^biological_process;GO:0005618^cell wall^cellular_component;GO:0005576^extracellular region^cellular_component	COG0737|COG1525|COG4085^nucleic acid binding OB-fold tRNA helicase-type^S	PF02872.17^5'-nucleotidase, C-terminal domain	NA	NA	o1167-1186i
CPEAOFNH_00377	9.37469	9.56267	9.66348	9.99402	10.8746	11.1428	-1.20928	0.00173828	0.00526043	WP_087614477.1^sortase^100.0%	P54603.1^RecName: Full=Sortase D^96.46%	K07284|srtA|http://www.genome.jp/dbget-bin/www_bget?ko:K07284	GO:0008234^cysteine-type peptidase activity^molecular_function;GO:0016021^integral component of membrane^cellular_component;GO:0005886^plasma membrane^cellular_component	COG3764^(sortase) family^M	PF04203.12^Sortase family	NA	SignalP-TM	o4-22i
CPEAOFNH_00379	6.55277	7.08704	6.52191	8.37576	7.99642	8.20605	-1.466	0.000399112	0.0014002	WP_015252484.1^MULTISPECIES: hypothetical protein^100.0%	P54605.2^RecName: Full=Uncharacterized protein YhcU^99.24%	NA	NA	NA	PF17326.1^Family of unknown function (DUF5365)	NA	NA	NA
CPEAOFNH_00386	14.8616	14.8765	14.7114	12.3571	13.8546	13.672	1.38852	0.00100264	0.00318389	WP_003233384.1^MULTISPECIES: glycerol kinase^100.0%	P18157.2^RecName: Full=Glycerol kinase; AltName: Full=ATP:glycerol 3-phosphotransferase; AltName: Full=Glycerokinase; Short=GK^100.0%	K00864|glpK, GK|http://www.genome.jp/dbget-bin/www_bget?ko:K00864	GO:0005524^ATP binding^molecular_function;GO:0004370^glycerol kinase activity^molecular_function;GO:0019563^glycerol catabolic process^biological_process;GO:0006071^glycerol metabolic process^biological_process;GO:0006072^glycerol-3-phosphate metabolic process^biological_process	COG0554^Key enzyme in the regulation of glycerol uptake and metabolism (By similarity)^C	PF00370.20^FGGY family of carbohydrate kinases, N-terminal domain	NA	NA	NA
CPEAOFNH_00387	17.7597	17.795	17.7701	11.5128	12.7106	12.4032	5.48392	1.77213e-52	4.44915e-50	WP_021479678.1^MULTISPECIES: glycerol-3-phosphate dehydrogenase/oxidase^100.0%	P18158.2^RecName: Full=Aerobic glycerol-3-phosphate dehydrogenase^99.82%	K00111|glpA, glpD|http://www.genome.jp/dbget-bin/www_bget?ko:K00111	GO:0004368^glycerol-3-phosphate dehydrogenase (quinone) activity^molecular_function;GO:0004367^glycerol-3-phosphate dehydrogenase [NAD+] activity^molecular_function;GO:0052591^sn-glycerol-3-phosphate:ubiquinone-8 oxidoreductase activity^molecular_function;GO:0019563^glycerol catabolic process^biological_process;GO:0046168^glycerol-3-phosphate catabolic process^biological_process;GO:0009331^glycer…	COG0578^Glycerol-3-phosphate dehydrogenase^C	PF01266.23^FAD dependent oxidoreductase	NA	NA	i21-38o
CPEAOFNH_00388	15.7116	15.7109	15.7264	12.6409	14.1286	14.13	1.93555	7.16559e-06	3.52747e-05	WP_046160373.1^MULTISPECIES: phospho-sugar mutase^100.0%	P18159.3^RecName: Full=Phosphoglucomutase; Short=PGM; AltName: Full=Alpha-phosphoglucomutase; AltName: Full=Glucose phosphomutase^99.14%	K01835|pgm|http://www.genome.jp/dbget-bin/www_bget?ko:K01835	GO:0000287^magnesium ion binding^molecular_function;GO:0004614^phosphoglucomutase activity^molecular_function;GO:0009246^enterobacterial common antigen biosynthetic process^biological_process;GO:0006006^glucose metabolic process^biological_process	COG1109^Phosphoglucomutase^G	PF02878.15^Phosphoglucomutase/phosphomannomutase, alpha/beta/alpha domain I	NA	NA	NA
CPEAOFNH_00389	12.4404	12.4072	12.5477	13.0982	14.7291	14.5832	-1.8328	4.2008e-05	0.000178002	WP_032721229.1^MULTISPECIES: GAF domain-containing sensor histidine kinase^100.0%	O07527.1^RecName: Full=Sensor histidine kinase YhcY^99.47%	K02480|K02480|http://www.genome.jp/dbget-bin/www_bget?ko:K02480	GO:0005524^ATP binding^molecular_function;GO:0000155^phosphorelay sensor kinase activity^molecular_function;GO:0046983^protein dimerization activity^molecular_function;GO:0016021^integral component of membrane^cellular_component	COG2203|COG4585^Histidine kinase^T	PF07730.12^Histidine kinase	NA	NA	NA
CPEAOFNH_00390	11.7783	11.7909	11.9769	12.7452	14.3612	14.1571	-2.0586	3.53837e-06	1.83638e-05	WP_069837394.1^response regulator transcription factor^100.0%	O07528.1^RecName: Full=Uncharacterized transcriptional regulatory protein YhcZ^98.6%	NA	GO:0003677^DNA binding^molecular_function;GO:0000160^phosphorelay signal transduction system^biological_process;GO:0006355^regulation of transcription, DNA-templated^biological_process;GO:0005737^cytoplasm^cellular_component	COG2197^Two component transcriptional regulator luxr family^T	PF00072.23^Response regulator receiver domain	NA	NA	NA
CPEAOFNH_00391	11.5414	11.3613	11.4102	12.6573	14.594	14.276	-2.61479	9.2821e-08	6.04315e-07	WP_038829245.1^MULTISPECIES: NAD(P)H-dependent oxidoreductase^100.0%	O07529.1^RecName: Full=FMN-dependent NADPH-azoreductase; AltName: Full=Azobenzene reductase^98.28%	K03206|azr|http://www.genome.jp/dbget-bin/www_bget?ko:K03206	GO:0010181^FMN binding^molecular_function;GO:0052873^FMN reductase (NADPH) activity^molecular_function;GO:0042802^identical protein binding^molecular_function;GO:0005829^cytosol^cellular_component	COG0431^Nadph-dependent fmn reductase^S	PF03358.14^NADPH-dependent FMN reductase	AA6	NA	NA
CPEAOFNH_00394	9.95586	9.98207	10.1207	11.0482	11.052	11.2333	-1.09284	7.23448e-07	4.13973e-06	WP_015252477.1^peptidoglycan endopeptidase^99.59%	O07532.2^RecName: Full=Peptidoglycan endopeptidase LytF; AltName: Full=Autolysin LytF; AltName: Full=Cell wall-associated polypeptide CWBP49'; AltName: Full=Gamma-D-glutamate-meso-diaminopimelate muropeptidase LytF; AltName: Full=Peptidoglycan hydrolase LytF; AltName: Full=Vegetative cell wall hydrolase LytF; Flags: Precursor^98.77%	K19223|lytF|http://www.genome.jp/dbget-bin/www_bget?ko:K19223	GO:0008234^cysteine-type peptidase activity^molecular_function;GO:0008932^lytic endotransglycosylase activity^molecular_function;GO:0071555^cell wall organization^biological_process;GO:0005618^cell wall^cellular_component;GO:0005576^extracellular region^cellular_component	COG0791|COG1388^domain protein^M	PF01476.19^LysM domain	CBM50	SignalP-TM	NA
CPEAOFNH_00395	10.2921	10.28	10.0745	10.5963	12.2092	12.2122	-1.62542	0.000535156	0.00181871	WP_014479293.1^MULTISPECIES: nitric oxide-sensing transcriptional repressor NsrR^100.0%	O07573.1^RecName: Full=HTH-type transcriptional regulator NsrR^99.32%	K13771|nsrR|http://www.genome.jp/dbget-bin/www_bget?ko:K13771	GO:0051537^2 iron, 2 sulfur cluster binding^molecular_function;GO:0003677^DNA binding^molecular_function;GO:0003700^DNA-binding transcription factor activity^molecular_function;GO:0046872^metal ion binding^molecular_function;GO:0006355^regulation of transcription, DNA-templated^biological_process;GO:0005829^cytosol^cellular_component	COG1959^Transcriptional regulator, BadM Rrf2 family^K	PF02082.19^Transcriptional regulator	NA	NA	NA
CPEAOFNH_00398	11.9567	11.9031	11.9097	9.96894	8.82812	8.73559	2.6282	2.17605e-10	1.94249e-09	AKE22780.1^alkaline phosphatase A^100.0%	P19406.4^RecName: Full=Alkaline phosphatase 4; AltName: Full=Alkaline phosphatase IV; Short=APase IV; Flags: Precursor^98.91%	K01077|E3.1.3.1, phoA, phoB|http://www.genome.jp/dbget-bin/www_bget?ko:K01077	GO:0004035^alkaline phosphatase activity^molecular_function;GO:0046872^metal ion binding^molecular_function	COG1785^alkaline phosphatase^P	PF00245.19^Alkaline phosphatase	NA	NA	NA
CPEAOFNH_00400	7.18587	7.50188	6.81498	9.41131	9.69104	9.67049	-2.40927	4.11821e-12	4.45899e-11	WP_003233357.1^MULTISPECIES: LysR family transcriptional regulator^100.0%	P39127.2^RecName: Full=HTH-type transcriptional regulator CitR; AltName: Full=Citrate synthase I repressor^100.0%	K19242|citR|http://www.genome.jp/dbget-bin/www_bget?ko:K19242	GO:0003677^DNA binding^molecular_function;GO:0003700^DNA-binding transcription factor activity^molecular_function;GO:0005737^cytoplasm^cellular_component	COG0583^Transcriptional regulator^K	PF03466.19^LysR substrate binding domain	NA	NA	NA
CPEAOFNH_00403	7.72137	7.71363	7.99314	11.6562	12.8796	12.819	-4.74025	4.09059e-32	3.22194e-30	WP_017695399.1^MULTISPECIES: amino acid permease^100.0%	O07576.1^RecName: Full=Uncharacterized amino acid permease YhdG^99.78%	K03294|TC.APA|http://www.genome.jp/dbget-bin/www_bget?ko:K03294	GO:0022857^transmembrane transporter activity^molecular_function;GO:0016021^integral component of membrane^cellular_component;GO:0005886^plasma membrane^cellular_component	COG0531^amino acid^E	PF13520.5^Amino acid permease	NA	SignalP-TM	o28-50i55-77o92-114i123-145o155-177i184-206o216-238i259-281o304-326i356-373o378-400i413-432o437-456i
CPEAOFNH_00405	10.8244	10.5422	10.6817	9.64004	8.63065	8.29928	1.71106	8.60237e-05	0.000344524	WP_041338115.1^PLP-dependent aminotransferase family protein^100.0%	O07578.1^RecName: Full=Uncharacterized HTH-type transcriptional regulator YhdI^98.08%	K00375|K00375|http://www.genome.jp/dbget-bin/www_bget?ko:K00375	GO:0003677^DNA binding^molecular_function;GO:0003700^DNA-binding transcription factor activity^molecular_function;GO:0030170^pyridoxal phosphate binding^molecular_function;GO:0008483^transaminase activity^molecular_function;GO:0009058^biosynthetic process^biological_process	COG1167^TRANSCRIPTIONAl REGULATOR GntR family^K	PF00155.20^Aminotransferase class I and II	NA	NA	NA
CPEAOFNH_00407	12.7569	12.7568	12.5824	8.89831	10.1444	10.1568	2.86372	8.93426e-13	1.04328e-11	WP_003233341.1^MULTISPECIES: anti-sigma-M factor^100.0%	O07580.1^RecName: Full=Probable anti-sigma-M factor YhdK^100.0%	NA	GO:0016021^integral component of membrane^cellular_component;GO:0005886^plasma membrane^cellular_component	NA	PF17453.1^Sigma-M inhibitor protein	NA	SignalP-TM	i12-34o38-60i67-86o
CPEAOFNH_00408	15.2247	15.2069	15.1097	11.1859	12.419	12.3486	3.09839	5.13206e-16	8.38028e-15	AFQ56868.1^Negative regulator of the activity of sigma-M^100.0%	O07581.1^RecName: Full=Probable anti-sigma-M factor YhdL^100.0%	NA	GO:0016021^integral component of membrane^cellular_component	NA	PF13791.5^Sigma factor regulator C-terminal	NA	NA	i73-95o
CPEAOFNH_00409	12.0881	12.1401	12.0516	9.26058	10.2669	10.3729	2.05047	2.50322e-08	1.75794e-07	WP_003224177.1^MULTISPECIES: ECF RNA polymerase sigma factor SigM^100.0%	O07582.1^RecName: Full=ECF RNA polymerase sigma factor SigM; Short=ECF sigma factor SigM^100.0%	K03088|SIG3.2, rpoE|http://www.genome.jp/dbget-bin/www_bget?ko:K03088	GO:0003677^DNA binding^molecular_function;GO:0003700^DNA-binding transcription factor activity^molecular_function;GO:0016987^sigma factor activity^molecular_function;GO:0006352^DNA-templated transcription, initiation^biological_process	COG1595^Sigma-70 region 2^K	PF04542.13^Sigma-70 region 2	NA	NA	NA
CPEAOFNH_00410	11.0429	11.0522	11.1311	9.69173	9.48114	9.5098	1.51177	7.79946e-12	8.18146e-11	WP_087614482.1^aldo/keto reductase^100.0%	P80874.2^RecName: Full=Aldo-keto reductase YhdN; AltName: Full=AKR11B; AltName: Full=General stress protein 69; Short=GSP69^99.09%	NA	GO:0008106^alcohol dehydrogenase (NADP+) activity^molecular_function;GO:0004032^alditol:NADP+ 1-oxidoreductase activity^molecular_function;GO:0016491^oxidoreductase activity^molecular_function;GO:0005829^cytosol^cellular_component	COG0667^aldo keto reductase^C	PF00248.20^Aldo/keto reductase family	NA	NA	NA
CPEAOFNH_00411	11.0793	10.9221	10.7564	12.7612	14.4517	14.4645	-3.15543	2.84198e-11	2.87563e-10	WP_003233335.1^MULTISPECIES: 1-acylglycerol-3-phosphate O-acyltransferase^100.0%	O07584.1^RecName: Full=1-acyl-sn-glycerol-3-phosphate acyltransferase; Short=1-AGP acyltransferase; Short=1-AGPAT; Short=1-acyl-G3P acyltransferase; AltName: Full=Lysophosphatidic acid acyltransferase; Short=LPAAT; AltName: Full=Phosphatidic acid synthase; Short=PA synthase^100.0%	K00655|plsC|http://www.genome.jp/dbget-bin/www_bget?ko:K00655	GO:0003841^1-acylglycerol-3-phosphate O-acyltransferase activity^molecular_function;GO:0006654^phosphatidic acid biosynthetic process^biological_process;GO:0005886^plasma membrane^cellular_component	COG0204^Acyltransferase^I	PF01553.20^Acyltransferase	NA	SignalP-TM	NA
CPEAOFNH_00414	9.43753	8.95288	9.30142	10.7601	11.1975	11.086	-1.78282	6.98943e-10	5.91085e-09	WP_015383213.1^MULTISPECIES: pyridoxal phosphate-dependent aminotransferase^100.0%	O07587.1^RecName: Full=Putative aspartate aminotransferase YhdR; Short=AspAT; AltName: Full=Transaminase A^99.75%	K11358|yhdR|http://www.genome.jp/dbget-bin/www_bget?ko:K11358	GO:0004069^L-aspartate:2-oxoglutarate aminotransferase activity^molecular_function;GO:0030170^pyridoxal phosphate binding^molecular_function;GO:0009058^biosynthetic process^biological_process;GO:0005737^cytoplasm^cellular_component	COG0436^Aminotransferase^E	PF00155.20^Aminotransferase class I and II	NA	NA	NA
CPEAOFNH_00420	12.5312	12.5405	12.4214	10.3939	10.9665	11.0925	1.65214	6.89948e-09	5.21944e-08	WP_015252461.1^MULTISPECIES: mechanosensitive ion channel family protein^99.73%	O07594.1^RecName: Full=Uncharacterized MscS family protein YhdY^99.19%	K16052|ynaI, mscMJ, MSL|http://www.genome.jp/dbget-bin/www_bget?ko:K16052	GO:0055085^transmembrane transport^biological_process;GO:0016021^integral component of membrane^cellular_component;GO:0005886^plasma membrane^cellular_component	COG0668^Mechanosensitive ion channel^M	PF00924.17^Mechanosensitive ion channel	NA	SignalP-TM	i13-35o64-83i95-117o132-154i161-179o
CPEAOFNH_00423	10.2885	10.3522	10.2001	10.8611	12.0713	11.86	-1.40399	0.000249398	0.000911587	WP_046380888.1^MULTISPECIES: D-amino-acid transaminase^100.0%	O07597.1^RecName: Full=D-alanine aminotransferase; AltName: Full=D-amino acid aminotransferase; AltName: Full=D-amino acid transaminase; Short=DAAT; AltName: Full=D-aspartate aminotransferase^98.94%	K00824|dat|http://www.genome.jp/dbget-bin/www_bget?ko:K00824	GO:0004084^branched-chain-amino-acid transaminase activity^molecular_function;GO:0047810^D-alanine:2-oxoglutarate aminotransferase activity^molecular_function;GO:0030170^pyridoxal phosphate binding^molecular_function;GO:0046437^D-amino acid biosynthetic process^biological_process;GO:0019478^D-amino acid catabolic process^biological_process;GO:0005829^cytosol^cellular_component	COG0115^Aminotransferase^E	PF01063.18^Amino-transferase class IV	NA	NA	NA
CPEAOFNH_00425	12.6815	12.7484	12.473	9.09514	10.2272	9.43839	2.97499	1.19973e-15	1.91242e-14	WP_015252456.1^MULTISPECIES: universal stress protein^100.0%	O07552.2^RecName: Full=Stress response protein NhaX^99.4%	NA	NA	COG0589^Universal stress protein^T	PF00582.25^Universal stress protein family	NA	NA	NA
CPEAOFNH_00431	11.1851	11.2949	11.2847	10.1075	9.17866	9.1221	1.71008	4.03406e-06	2.08021e-05	WP_046160225.1^MULTISPECIES: YheC/YheD family protein^100.0%	O07545.2^RecName: Full=Endospore coat-associated protein YheD^98.9%	NA	GO:0030435^sporulation resulting in formation of a cellular spore^biological_process;GO:0042601^endospore-forming forespore^cellular_component;GO:0016020^membrane^cellular_component;GO:0031160^spore wall^cellular_component	NA	PF14398.5^YheC/D like ATP-grasp	NA	NA	NA
CPEAOFNH_00435	12.1981	12.2009	12.0792	9.53502	7.62369	8.36237	3.4358	7.71401e-12	8.13311e-11	WP_003233279.1^MULTISPECIES: hypothetical protein^100.0%	O07541.1^RecName: Full=Uncharacterized protein YhaZ^99.44%	NA	NA	COG4335^DNA alkylation repair enzyme^L	PF08713.10^DNA alkylation repair enzyme	NA	NA	NA
CPEAOFNH_00437	11.6363	11.6919	11.6273	10.2613	9.32316	9.44715	1.91059	4.39223e-08	2.98538e-07	WP_046160227.1^MULTISPECIES: coproporphyrinogen III oxidase^100.0%	Q796V8.1^RecName: Full=Oxygen-independent coproporphyrinogen-III oxidase-like protein HemZ^99.4%	K02495|hemN, hemZ|http://www.genome.jp/dbget-bin/www_bget?ko:K02495	GO:0051539^4 iron, 4 sulfur cluster binding^molecular_function;GO:0046872^metal ion binding^molecular_function;GO:0016491^oxidoreductase activity^molecular_function;GO:0006782^protoporphyrinogen IX biosynthetic process^biological_process	COG0635^coproporphyrinogen III oxidase^H	PF04055.20^Radical SAM superfamily	NA	NA	NA
CPEAOFNH_00438	11.1009	11.1375	11.2925	9.86572	9.95039	10.0612	1.21968	3.58338e-08	2.48609e-07	CAA74453.1^hypothetical protein^100.0%	O07536.2^RecName: Full=K(+)/H(+) antiporter subunit KhtU^100.0%	K03455|TC.KEF|http://www.genome.jp/dbget-bin/www_bget?ko:K03455	GO:0015299^solute:proton antiporter activity^molecular_function;GO:0006813^potassium ion transport^biological_process;GO:0016021^integral component of membrane^cellular_component;GO:0005886^plasma membrane^cellular_component	COG0475^Sodium hydrogen exchanger^P	PF00999.20^Sodium/hydrogen exchanger family	NA	SignalP-TM	o4-21i28-50o60-82i91-113o118-140i153-175o180-202i222-244o296-318i330-352o362-377i
CPEAOFNH_00441	9.17842	8.9147	8.69689	9.73142	10.4845	10.2926	-1.2607	0.000266757	0.00097062	ASB69023.1^Methylglutaconyl-CoA hydratase^100.0%	O07533.4^RecName: Full=Putative enoyl-CoA hydratase/isomerase YhaR^98.82%	NA	GO:0003824^catalytic activity^molecular_function;GO:0016021^integral component of membrane^cellular_component;GO:0005886^plasma membrane^cellular_component	COG1024^Enoyl-CoA hydratase^I	PF00378.19^Enoyl-CoA hydratase/isomerase	NA	NA	i98-120o124-146i
CPEAOFNH_00443	7.50372	7.06729	7.88745	9.50152	8.9603	8.89344	-1.62736	8.15869e-05	0.000328392	WP_064911661.1^MULTISPECIES: ABC transporter ATP-binding protein^100.0%	C0SPB4.1^RecName: Full=Uncharacterized ABC transporter ATP-binding protein YhaQ^99.66%	K01990|ABC-2.A|http://www.genome.jp/dbget-bin/www_bget?ko:K01990	GO:0005524^ATP binding^molecular_function;GO:0016887^ATPase activity^molecular_function;GO:0005886^plasma membrane^cellular_component	COG4152^ABC transporter, ATP-binding protein^S	PF00005.26^ABC transporter	NA	NA	NA
CPEAOFNH_00444	8.70706	9.0592	8.77898	10.2227	9.74824	9.7505	-1.07134	0.000556297	0.00187954	WP_003244912.1^MULTISPECIES: ABC transporter permease^100.0%	O07523.2^RecName: Full=Uncharacterized protein YhaP^100.0%	K01992|ABC-2.P|http://www.genome.jp/dbget-bin/www_bget?ko:K01992	GO:0016021^integral component of membrane^cellular_component;GO:0005886^plasma membrane^cellular_component	COG1668^ABC transporter (Permease^CP	PF12698.6^ABC-2 family transporter protein	NA	SignalP-TM	i20-42o184-206i235-257o282-304i317-339o343-365i372-394o
CPEAOFNH_00446	12.6506	12.6469	12.815	10.8392	9.85399	10.1815	2.35438	3.56445e-12	3.90147e-11	WP_129110487.1^hypothetical protein^99.9%	O08455.1^RecName: Full=Uncharacterized protein YhaN^98.96%	NA	GO:0016021^integral component of membrane^cellular_component;GO:0005886^plasma membrane^cellular_component	COG4717^DNA repair atpase^S	PF13514.5^AAA domain	NA	NA	NA
CPEAOFNH_00450	6.8051	7.642	7.17983	8.59856	8.69784	8.5744	-1.37963	0.00052869	0.00179855	WP_003245590.1^MULTISPECIES: DUF3267 domain-containing protein^100.0%	O07518.2^RecName: Full=Uncharacterized membrane protein YhaJ^100.0%	NA	GO:0016021^integral component of membrane^cellular_component;GO:0005886^plasma membrane^cellular_component	NA	PF11667.7^Putative zincin peptidase	NA	SignalP-TM	i13-35o50-72i100-122o126-148i
CPEAOFNH_00451	7.53689	7.75126	7.97261	9.21598	10.8083	10.7485	-2.6591	8.70073e-08	5.68306e-07	EME07203.1^hypothetical protein BS732_1724^100.0%	O07517.1^RecName: Full=Uncharacterized protein YhaI^100.0%	NA	NA	NA	PF08963.9^Protein of unknown function (DUF1878)	NA	NA	NA
CPEAOFNH_00452	10.5807	10.6256	10.4377	12.176	13.9902	13.7935	-2.96476	5.73661e-10	4.94506e-09	WP_003239501.1^MULTISPECIES: HTH-type transcriptional regulator Hpr^99.51%	P11065.1^RecName: Full=HTH-type transcriptional regulator Hpr; AltName: Full=Protease production regulatory protein Hpr^99.51%	K09682|hpr|http://www.genome.jp/dbget-bin/www_bget?ko:K09682	GO:0003700^DNA-binding transcription factor activity^molecular_function;GO:0044212^transcription regulatory region DNA binding^molecular_function;GO:0045892^negative regulation of transcription, DNA-templated^biological_process;GO:0006355^regulation of transcription, DNA-templated^biological_process;GO:0030435^sporulation resulting in formation of a cellular spore^biological_process	COG1846^Transcriptional regulator^K	PF01047.21^MarR family	NA	NA	NA
CPEAOFNH_00454	9.69802	9.90766	9.52759	7.63851	8.76204	8.48084	1.35914	0.000931973	0.00297831	WP_003233238.1^MULTISPECIES: hypothetical protein^100.0%	C0H3Y3.1^RecName: Full=Uncharacterized membrane protein YhzF^100.0%	NA	GO:0016021^integral component of membrane^cellular_component;GO:0005886^plasma membrane^cellular_component	NA	PF02116.14^Fungal pheromone mating factor STE2 GPCR	NA	SignalP-TM	o4-26i42-59o
CPEAOFNH_00456	9.94663	9.6876	10.1253	10.3429	11.476	11.3709	-1.21459	0.00204015	0.00603037	WP_014479338.1^MULTISPECIES: 3-phosphoserine/phosphohydroxythreonine transaminase^100.0%	P80862.2^RecName: Full=Phosphoserine aminotransferase; AltName: Full=Phosphohydroxythreonine aminotransferase; Short=PSAT; AltName: Full=Vegetative protein 234; Short=VEG234^99.72%	K00831|serC, PSAT1|http://www.genome.jp/dbget-bin/www_bget?ko:K00831	GO:0004648^O-phospho-L-serine:2-oxoglutarate aminotransferase activity^molecular_function;GO:0030170^pyridoxal phosphate binding^molecular_function;GO:0006564^L-serine biosynthetic process^biological_process;GO:0005737^cytoplasm^cellular_component	COG1932^Catalyzes the reversible conversion of 3- phosphohydroxypyruvate to phosphoserine and of 3-hydroxy-2-oxo-4- phosphonooxybutanoate to phosphohydroxythreonine (By similarity)^E	PF00266.18^Aminotransferase class-V	NA	NA	NA
CPEAOFNH_00457	10.2427	10.1131	9.99272	10.3108	11.9583	11.9231	-1.45244	0.00221113	0.00646442	WP_003233231.1^MULTISPECIES: HIT family protein^100.0%	O07513.1^RecName: Full=Protein hit^100.0%	K02503|HINT1, hinT, hit|http://www.genome.jp/dbget-bin/www_bget?ko:K02503	GO:0003824^catalytic activity^molecular_function;GO:0009117^nucleotide metabolic process^biological_process	COG0537^Histidine triad (HIT) protein^FG	PF01230.22^HIT domain	NA	NA	NA
CPEAOFNH_00458	8.90427	9.00572	8.60318	9.39257	10.1738	10.1568	-1.10337	0.00220986	0.00646442	AFQ56921.1^ABC transporter (ATP-binding protein)^100.0%	P55339.1^RecName: Full=ABC-type transporter ATP-binding protein EcsA^100.0%	K01990|ABC-2.A|http://www.genome.jp/dbget-bin/www_bget?ko:K01990	GO:0005524^ATP binding^molecular_function;GO:0016887^ATPase activity^molecular_function;GO:0030420^establishment of competence for transformation^biological_process;GO:0030435^sporulation resulting in formation of a cellular spore^biological_process	COG1131^(ABC) transporter^V	PF00005.26^ABC transporter	NA	NA	NA
CPEAOFNH_00461	10.1043	9.99258	9.89383	11.3927	12.4448	12.3123	-2.12082	3.34752e-09	2.606e-08	WP_072173864.1^amidohydrolase^100.0%	O07598.3^RecName: Full=Putative amidohydrolase YhaA^98.74%	NA	GO:0016787^hydrolase activity^molecular_function;GO:0046872^metal ion binding^molecular_function	COG1473^amidohydrolase^E	PF01546.27^Peptidase family M20/M25/M40	NA	NA	NA
CPEAOFNH_00467	14.7587	14.7441	14.604	12.0417	13.5817	13.7472	1.40562	0.00214512	0.00629893	WP_014479346.1^MULTISPECIES: ferrochelatase^100.0%	P32396.1^RecName: Full=Ferrochelatase; AltName: Full=Heme synthase; AltName: Full=Protoheme ferro-lyase^99.03%	K01772|hemH, FECH|http://www.genome.jp/dbget-bin/www_bget?ko:K01772	GO:0004325^ferrochelatase activity^molecular_function;GO:0046872^metal ion binding^molecular_function;GO:0006783^heme biosynthetic process^biological_process;GO:0005737^cytoplasm^cellular_component	COG0276^Catalyzes the ferrous insertion into protoporphyrin IX (By similarity)^H	PF00762.18^Ferrochelatase	NA	NA	NA
CPEAOFNH_00469	11.6024	11.5714	11.4627	11.8382	13.6044	13.4767	-1.61647	0.000652053	0.00216471	WP_014479348.1^MULTISPECIES: TetR/AcrR family transcriptional regulator^100.0%	P32398.1^RecName: Full=Uncharacterized HTH-type transcriptional regulator YhgD^98.95%	NA	GO:0003677^DNA binding^molecular_function	NA	PF00440.22^Bacterial regulatory proteins, tetR family	NA	NA	NA
CPEAOFNH_00471	10.4409	10.2387	10.4273	12.8468	14.7129	14.7695	-3.96762	3.11637e-15	4.77803e-14	WP_077670585.1^ketoacyl-ACP synthase III^100.0%	O07600.1^RecName: Full=3-oxoacyl-^98.46%	K00648|fabH|http://www.genome.jp/dbget-bin/www_bget?ko:K00648	GO:0004315^3-oxoacyl-[acyl-carrier-protein] synthase activity^molecular_function;GO:0033818^beta-ketoacyl-acyl-carrier-protein synthase III activity^molecular_function;GO:0006633^fatty acid biosynthetic process^biological_process;GO:0005737^cytoplasm^cellular_component	COG0332^Catalyzes the condensation reaction of fatty acid synthesis by the addition to an acyl acceptor of two carbons from malonyl-ACP. Catalyzes the first condensation reaction which initiates fatty acid synthesis and may therefore play a role in governing the total rate of fatty acid production. Possesses both acetoacetyl-ACP synthase and acetyl transacylase activities. Its substrate specifici…	PF08541.9^3-Oxoacyl-[acyl-carrier-protein (ACP)] synthase III C terminal	NA	NA	NA
CPEAOFNH_00472	8.78852	8.7448	8.63618	10.0593	10.7966	11.0365	-1.96421	3.90991e-08	2.69402e-07	WP_021479628.1^MULTISPECIES: YhfC family intramembrane metalloprotease^100.0%	O07601.1^RecName: Full=Uncharacterized membrane protein YhfC^98.45%	NA	GO:0016021^integral component of membrane^cellular_component;GO:0005886^plasma membrane^cellular_component	COG4377^Putative membrane peptidase family (DUF2324)^S	PF10086.8^Putative membrane peptidase family (DUF2324)	NA	SignalP-TM	o5-27i39-61o76-98i119-141o177-199i206-228o232-251i
CPEAOFNH_00473	10.5475	10.4345	10.5545	10.7984	11.9578	12.095	-1.20873	0.00263445	0.0075431	WP_077670586.1^M42 family peptidase^100.0%	O07603.1^RecName: Full=Putative aminopeptidase YhfE^99.42%	NA	GO:0004177^aminopeptidase activity^molecular_function;GO:0046872^metal ion binding^molecular_function;GO:0008237^metallopeptidase activity^molecular_function	COG1363^m42 family^E	PF05343.13^M42 glutamyl aminopeptidase	NA	NA	NA
CPEAOFNH_00475	11.802	11.7589	11.8707	14.0373	15.7461	15.7343	-3.55044	3.47667e-14	4.76239e-13	WP_003245579.1^MULTISPECIES: cation:dicarboxylase symporter family transporter^100.0%	O07605.1^RecName: Full=Proton/sodium-glutamate symport protein; AltName: Full=Glutamate-aspartate carrier protein^100.0%	K11102|gltP, gltT|http://www.genome.jp/dbget-bin/www_bget?ko:K11102	GO:0015293^symporter activity^molecular_function;GO:0015810^aspartate transmembrane transport^biological_process;GO:0006835^dicarboxylic acid transport^biological_process;GO:0015813^L-glutamate transmembrane transport^biological_process;GO:0016021^integral component of membrane^cellular_component;GO:0005886^plasma membrane^cellular_component	COG1301^sodium dicarboxylate symporter^C	PF00375.17^Sodium:dicarboxylate symporter family	NA	SignalP-TM	i7-29o44-66i79-101o153-170i189-211o231-253i292-314o319-341i354-376o
CPEAOFNH_00476	8.4913	8.48678	8.5694	9.59976	10.7559	10.5967	-1.88539	2.34075e-06	1.25037e-05	WP_003233185.1^MULTISPECIES: MBL fold metallo-hydrolase^99.59%	O07607.1^RecName: Full=Probable metallo-hydrolase YhfI^99.59%	NA	GO:0016787^hydrolase activity^molecular_function;GO:0046872^metal ion binding^molecular_function	COG1234^Metal-dependent hydrolase^S	PF12706.6^Beta-lactamase superfamily domain	NA	NA	NA
CPEAOFNH_00479	8.28221	8.46807	8.7217	10.4813	9.74824	9.71468	-1.52874	3.36987e-05	0.000144778	PLV33726.1^Long-chain-fatty-acid--CoA ligase^99.81%	O07610.2^RecName: Full=Long-chain-fatty-acid--CoA ligase; AltName: Full=Long-chain acyl-CoA synthetase^100.0%	K01897|ACSL, fadD|http://www.genome.jp/dbget-bin/www_bget?ko:K01897	GO:0005524^ATP binding^molecular_function;GO:0102391^decanoate-CoA ligase activity^molecular_function;GO:0004467^long-chain fatty acid-CoA ligase activity^molecular_function;GO:0006635^fatty acid beta-oxidation^biological_process	COG0318^Amp-dependent synthetase and ligase^H	PF00501.27^AMP-binding enzyme	NA	NA	NA
CPEAOFNH_00482	6.76366	7.38706	6.60429	10.1346	11.0281	10.9208	-3.79599	2.75503e-20	6.50997e-19	WP_015715621.1^MULTISPECIES: subtilisin E^100.0%	P04189.3^RecName: Full=Subtilisin E; Flags: Precursor^96.59%	K01342|aprE|http://www.genome.jp/dbget-bin/www_bget?ko:K01342	GO:0046872^metal ion binding^molecular_function;GO:0004252^serine-type endopeptidase activity^molecular_function;GO:0030435^sporulation resulting in formation of a cellular spore^biological_process;GO:0005576^extracellular region^cellular_component	COG1404^serine protease^O	PF00082.21^Subtilase family	NA	NA	i7-29o
CPEAOFNH_00487	8.13289	7.85282	8.10111	10.0586	9.0221	9.11112	-1.4496	0.000684114	0.0022618	WP_014479365.1^MULTISPECIES: acetyl-CoA C-acyltransferase^100.0%	O07618.1^RecName: Full=Putative acetyl-CoA C-acetyltransferase YhfS^97.53%	K00626|E2.3.1.9, atoB|http://www.genome.jp/dbget-bin/www_bget?ko:K00626	GO:0003988^acetyl-CoA C-acyltransferase activity^molecular_function;GO:0006635^fatty acid beta-oxidation^biological_process;GO:0010124^phenylacetate catabolic process^biological_process	COG0183^acetyl-coa acetyltransferase^I	PF00108.22^Thiolase, N-terminal domain	NA	NA	i341-363o
CPEAOFNH_00488	8.31605	8.54864	8.32815	10.4961	9.83804	9.50701	-1.60984	2.41207e-05	0.000106946	WP_077670588.1^acyl-CoA synthetase^100.0%	O07619.1^RecName: Full=Uncharacterized acyl--CoA ligase YhfT^98.54%	K01897|ACSL, fadD|http://www.genome.jp/dbget-bin/www_bget?ko:K01897	GO:0005524^ATP binding^molecular_function;GO:0016874^ligase activity^molecular_function	COG0318^acyl-CoA synthetase^I	PF00501.27^AMP-binding enzyme	NA	NA	NA
CPEAOFNH_00490	7.69956	7.68151	8.03334	10.3743	10.4728	10.9271	-2.80252	4.77405e-19	9.88524e-18	WP_003245216.1^MULTISPECIES: globin-coupled sensor protein^100.0%	O07621.1^RecName: Full=Heme-based aerotactic transducer HemAT^100.0%	K06595|hemAT|http://www.genome.jp/dbget-bin/www_bget?ko:K06595	GO:0020037^heme binding^molecular_function;GO:0046872^metal ion binding^molecular_function;GO:0019825^oxygen binding^molecular_function;GO:0009454^aerotaxis^biological_process;GO:0007165^signal transduction^biological_process;GO:0016020^membrane^cellular_component	COG0840^Methyl-accepting chemotaxis^NT	PF11563.7^Protoglobin	NA	NA	NA
CPEAOFNH_00493	6.95989	7.14472	6.5499	10.23	12.0766	11.9304	-4.72281	1.73201e-19	3.72059e-18	AFQ56957.1^YhzC^100.0%	O31594.1^RecName: Full=Uncharacterized protein YhzC^100.0%	NA	NA	NA	PF08858.9^IDEAL domain	NA	NA	NA
CPEAOFNH_00497	10.2726	10.4622	10.3519	11.0237	12.0868	11.7128	-1.30767	0.000204056	0.000761089	WP_106610825.1^MULTISPECIES: sodium:solute symporter^100.0%	O07556.1^RecName: Full=Uncharacterized symporter YhjB^99.18%	K03307|TC.SSS|http://www.genome.jp/dbget-bin/www_bget?ko:K03307	GO:0015293^symporter activity^molecular_function;GO:0016021^integral component of membrane^cellular_component;GO:0005886^plasma membrane^cellular_component	COG0591^Na solute symporter^E	PF00474.16^Sodium:solute symporter family	NA	SignalP-TM	o5-22i43-65o75-97i117-139o159-181i188-210o232-254i275-297o317-339i360-382o387-409i421-443o458-477i
CPEAOFNH_00498	6.61624	6.81827	6.68221	8.46591	10.0368	9.88119	-2.91383	1.07567e-08	7.94292e-08	WP_003224377.1^MULTISPECIES: DUF3311 domain-containing protein^100.0%	O07557.1^RecName: Full=Uncharacterized membrane protein YhjC^100.0%	NA	GO:0016021^integral component of membrane^cellular_component;GO:0005886^plasma membrane^cellular_component	NA	PF11755.7^Protein of unknown function (DUF3311)	GT87	SignalP-TM	i7-29o34-56i
CPEAOFNH_00499	9.62661	9.42782	9.32792	8.62489	7.26321	7.05924	1.63543	0.0019012	0.00567394	WP_014476361.1^MULTISPECIES: hypothetical protein^100.0%	O07558.1^RecName: Full=Uncharacterized protein YhjD^100.0%	NA	NA	NA	PF00843.16^Arenavirus nucleocapsid N-terminal domain	NA	NA	NA
CPEAOFNH_00504	6.50328	6.85329	6.40421	8.45917	8.01275	8.18526	-1.64289	4.6982e-05	0.000196795	WP_014479377.1^MULTISPECIES: hypothetical protein^100.0%	NA	NA	NA	NA	NA	NA	SignalP-TM	i20-37o42-59i
CPEAOFNH_00505	5.66127	6.01753	5.9164	7.15121	7.94628	8.55833	-2.13828	0.000139138	0.00053536	WP_033881430.1^MULTISPECIES: hypothetical protein^100.0%	NA	NA	NA	NA	NA	NA	NA	NA
CPEAOFNH_00506	8.76421	9.0617	8.94624	10.0608	10.082	10.1798	-1.18034	2.52094e-06	1.33773e-05	WP_106610830.1^sugar MFS transporter^100.0%	O07563.1^RecName: Full=Glucose/mannose transporter GlcP; AltName: Full=Glucose/mannose:H(+) symporter^99.0%	K08174|glcP|http://www.genome.jp/dbget-bin/www_bget?ko:K08174	GO:0008643^carbohydrate transport^biological_process;GO:0055085^transmembrane transport^biological_process;GO:0016021^integral component of membrane^cellular_component;GO:0016020^membrane^cellular_component;GO:0005886^plasma membrane^cellular_component	COG0738^Transporter^G	PF07690.15^Major Facilitator Superfamily	NA	SignalP-TM	i7-26o41-63i72-89o99-121i133-150o155-177i212-230o245-267i276-294o304-326i333-355o360-382i
CPEAOFNH_00510	7.19629	7.0772	7.54913	9.49055	8.45056	8.93138	-1.7401	7.10016e-05	0.000286935	WP_077670593.1^DegT/DnrJ/EryC1/StrS family aminotransferase^100.0%	O07566.1^RecName: Full=3-oxo-glucose-6-phosphate:glutamate aminotransferase; AltName: Full=3-dehydro-glucose-6-phosphate--glutamate transaminase; AltName: Full=Kanosamine 6-phosphate transaminase^99.32%	K18653|ntdA|http://www.genome.jp/dbget-bin/www_bget?ko:K18653	GO:0030170^pyridoxal phosphate binding^molecular_function;GO:0008483^transaminase activity^molecular_function;GO:0017000^antibiotic biosynthetic process^biological_process;GO:0000271^polysaccharide biosynthetic process^biological_process	COG0399^DegT DnrJ EryC1 StrS aminotransferase^E	PF01041.16^DegT/DnrJ/EryC1/StrS aminotransferase family	NA	NA	NA
CPEAOFNH_00511	9.1941	9.29188	9.41988	10.7132	11.3611	11.3193	-1.85582	7.46505e-10	6.27345e-09	WP_021479607.1^MULTISPECIES: LacI family DNA-binding transcriptional regulator^99.7%	O07567.1^RecName: Full=NTD biosynthesis operon regulator NtdR^98.78%	NA	GO:0003677^DNA binding^molecular_function;GO:0006355^regulation of transcription, DNA-templated^biological_process	COG1609^Transcriptional regulator^K	PF13377.5^Periplasmic binding protein-like domain	NA	NA	NA
CPEAOFNH_00512	13.1163	13.1033	12.9782	10.8768	12.0126	12.1143	1.30231	0.000723968	0.00238299	WP_046160246.1^MULTISPECIES: AbrB family transcriptional regulator^100.0%	O07568.1^RecName: Full=Uncharacterized protein YhjN^99.22%	K07120|K07120|http://www.genome.jp/dbget-bin/www_bget?ko:K07120	GO:0010468^regulation of gene expression^biological_process;GO:0016021^integral component of membrane^cellular_component;GO:0005886^plasma membrane^cellular_component	COG3180^membrane protein AbrB duplication^S	PF05145.11^Transition state regulatory protein AbrB	NA	SignalP-TM	i13-47o93-115i158-175o195-214i226-245o284-306i311-333o343-365i
CPEAOFNH_00516	12.9827	12.9408	13.3908	11.722	11.736	12.0069	1.29223	4.63222e-07	2.7244e-06	WP_046160251.1^MULTISPECIES: helicase-exonuclease AddAB subunit AddB^100.0%	P23477.2^RecName: Full=ATP-dependent helicase/deoxyribonuclease subunit B; AltName: Full=ATP-dependent helicase/nuclease AddB^99.49%	K16899|addB|http://www.genome.jp/dbget-bin/www_bget?ko:K16899	GO:0051539^4 iron, 4 sulfur cluster binding^molecular_function;GO:0008409^5'-3' exonuclease activity^molecular_function;GO:0005524^ATP binding^molecular_function;GO:0003690^double-stranded DNA binding^molecular_function;GO:0046872^metal ion binding^molecular_function;GO:0000724^double-strand break repair via homologous recombination^biological_process	COG3857^The heterodimer acts as both an ATP-dependent DNA helicase and an ATP-dependent, dual-direction single-stranded exonuclease. Recognizes the chi site generating a DNA molecule suitable for the initiation of homologous recombination^L	PF12705.6^PD-(D/E)XK nuclease superfamily	NA	NA	NA
CPEAOFNH_00517	13.9137	13.9101	14.2874	12.3324	12.3528	12.6611	1.59172	1.72351e-10	1.55931e-09	WP_103330530.1^helicase-exonuclease AddAB subunit AddA^99.92%	P23478.2^RecName: Full=ATP-dependent helicase/nuclease subunit A; AltName: Full=ATP-dependent helicase/nuclease AddA^99.35%	K16898|addA|http://www.genome.jp/dbget-bin/www_bget?ko:K16898	GO:0008408^3'-5' exonuclease activity^molecular_function;GO:0005524^ATP binding^molecular_function;GO:0043140^ATP-dependent 3'-5' DNA helicase activity^molecular_function;GO:0003690^double-stranded DNA binding^molecular_function;GO:0006281^DNA repair^biological_process;GO:0000724^double-strand break repair via homologous recombination^biological_process;GO:0000725^recombinational repair^biologica…	COG1074^The heterodimer acts as both an ATP-dependent DNA helicase and an ATP-dependent, dual-direction single-stranded exonuclease. Recognizes the chi site generating a DNA molecule suitable for the initiation of homologous recombination. The AddA nuclease domain is required for chi fragment generation^L	PF00580.20^UvrD/REP helicase N-terminal domain	NA	NA	NA
CPEAOFNH_00525	5.63087	5.81924	5.63219	7.514	7.8313	7.83106	-2.05492	2.43201e-06	1.29691e-05	WP_010886468.1^MULTISPECIES: spore germination protein GerPB^100.0%	O06720.3^RecName: Full=Probable spore germination protein GerPB^100.0%	K06300|gerPB|http://www.genome.jp/dbget-bin/www_bget?ko:K06300	GO:0030435^sporulation resulting in formation of a cellular spore^biological_process	NA	PF10803.7^Spore germination GerPB	NA	NA	NA
CPEAOFNH_00526	6.03087	5.31557	5.75748	7.63851	7.39364	7.36058	-1.76158	0.000345448	0.00123568	WP_003233088.1^MULTISPECIES: spore germination protein^100.0%	O06721.1^RecName: Full=Probable spore germination protein GerPA^100.0%	K06299|gerPA|http://www.genome.jp/dbget-bin/www_bget?ko:K06299	GO:0030435^sporulation resulting in formation of a cellular spore^biological_process	NA	PF10676.8^Spore germination protein gerPA/gerPF	NA	NA	NA
CPEAOFNH_00527	6.3057	7.09682	6.11679	8.32231	8.91323	8.88916	-2.17081	4.53765e-06	2.31317e-05	WP_003233086.1^MULTISPECIES: aspartyl-phosphate phosphatase Spo0E family protein^100.0%	O06722.1^RecName: Full=Aspartyl-phosphate phosphatase YisI; AltName: Full=Stage 0 sporulation regulatory protein YisI^100.0%	NA	GO:0016787^hydrolase activity^molecular_function;GO:0043937^regulation of sporulation^biological_process;GO:0030435^sporulation resulting in formation of a cellular spore^biological_process	NA	PF09388.9^Spo0E like sporulation regulatory protein	NA	NA	NA
CPEAOFNH_00529	9.3539	9.21767	9.19246	10.5054	11.5109	11.4608	-1.9716	6.76016e-08	4.48112e-07	WP_003245441.1^MULTISPECIES: FAA hydrolase family protein^100.0%	O06724.1^RecName: Full=Uncharacterized protein YisK^100.0%	NA	GO:0003824^catalytic activity^molecular_function;GO:0046872^metal ion binding^molecular_function	COG0179^fumarylacetoacetate hydrolase^Q	PF01557.17^Fumarylacetoacetate (FAA) hydrolase family	NA	NA	NA
CPEAOFNH_00530	8.5412	8.23566	8.22778	9.33116	9.79855	9.64281	-1.26289	4.62758e-05	0.000194242	AFQ56992.1^Putative integral membrane protein^100.0%	O06725.1^RecName: Full=UPF0344 protein YisL^100.0%	NA	GO:0016021^integral component of membrane^cellular_component;GO:0005886^plasma membrane^cellular_component	NA	PF07457.10^Protein of unknown function (DUF1516)	GT66	SignalP-TM	o5-24i37-59o63-82i91-113o
CPEAOFNH_00531	10.9967	10.9013	10.9107	11.6436	12.5773	12.4497	-1.34175	4.97803e-05	0.000206578	WP_041335524.1^peptidase S8^99.66%	P54423.2^RecName: Full=Cell wall-associated protease; Contains: RecName: Full=Cell wall-associated polypeptide CWBP23; Short=CWBP23; Contains: RecName: Full=Cell wall-associated polypeptide CWBP52; Short=CWBP52; Flags: Precursor^98.55%	K13274|wprA|http://www.genome.jp/dbget-bin/www_bget?ko:K13274	GO:0004252^serine-type endopeptidase activity^molecular_function;GO:0071555^cell wall organization^biological_process;GO:0005618^cell wall^cellular_component;GO:0005576^extracellular region^cellular_component	COG1404^peptidase S8 and S53, subtilisin, kexin, sedolisin^O	PF00082.21^Subtilase family	NA	NA	i7-24o
CPEAOFNH_00538	13.7336	13.7386	13.4782	10.8683	12.0065	11.8451	2.0028	4.61849e-08	3.11806e-07	WP_087614492.1^hypothetical protein^100.0%	P40332.2^RecName: Full=scyllo-inositol 2-dehydrogenase (NAD(+))^97.37%	K16043|iolX|http://www.genome.jp/dbget-bin/www_bget?ko:K16043	GO:0070403^NAD+ binding^molecular_function;GO:0070404^NADH binding^molecular_function;GO:0016491^oxidoreductase activity^molecular_function;GO:0016616^oxidoreductase activity, acting on the CH-OH group of donors, NAD or NADP as acceptor^molecular_function;GO:1902141^cellular response to inositol^biological_process;GO:0019310^inositol catabolic process^biological_process;GO:0006740^NADPH regenerat…	COG0673^Involved in the oxidation of myo-inositol (MI) to 2- keto-myo-inositol (2KMI or 2-inosose) (By similarity)^S	PF01408.21^Oxidoreductase family, NAD-binding Rossmann fold	GH109	NA	NA
CPEAOFNH_00540	10.7441	10.7353	10.7222	9.00703	8.66205	8.68713	1.93878	1.01547e-14	1.47262e-13	ARV98058.1^Putative amino-acid transporter YisU^100.0%	O06730.1^RecName: Full=Putative amino-acid transporter YisU^98.03%	K06895|lysE, argO|http://www.genome.jp/dbget-bin/www_bget?ko:K06895	GO:0015181^arginine transmembrane transporter activity^molecular_function;GO:1902023^L-arginine transport^biological_process;GO:0016021^integral component of membrane^cellular_component;GO:0005886^plasma membrane^cellular_component	COG1279^Lysine exporter protein (Lyse ygga)^S	PF01810.17^LysE type translocator	NA	SignalP-TM	o4-26i42-64o69-91i112-134o144-166i179-201o
CPEAOFNH_00541	12.2699	12.2786	12.1296	10.3478	10.7166	10.4678	1.71018	9.78659e-14	1.27639e-12	ARV98059.1^putative HTH-type transcriptional regulator YisV^100.0%	Q796Q6.1^RecName: Full=Uncharacterized HTH-type transcriptional regulator YisV^97.93%	K18907|norG|http://www.genome.jp/dbget-bin/www_bget?ko:K18907	GO:0003677^DNA binding^molecular_function;GO:0003700^DNA-binding transcription factor activity^molecular_function;GO:0030170^pyridoxal phosphate binding^molecular_function;GO:0008483^transaminase activity^molecular_function;GO:1901605^alpha-amino acid metabolic process^biological_process;GO:0009058^biosynthetic process^biological_process	COG1167^Transcriptional regulator GntR family^K	PF00155.20^Aminotransferase class I and II	NA	NA	NA
CPEAOFNH_00552	9.68882	9.75243	9.60299	10.3496	11.5337	11.3808	-1.49264	0.000122551	0.000477021	WP_069964097.1^GNAT family N-acetyltransferase^100.0%	O06743.1^RecName: Full=Uncharacterized N-acetyltransferase YitH^95.39%	NA	GO:0016746^transferase activity, transferring acyl groups^molecular_function	COG0454^gCN5-related N-acetyltransferase^K	PF13673.6^Acetyltransferase (GNAT) domain	NA	SignalP-TM	NA
CPEAOFNH_00553	7.90411	8.12536	7.98291	8.96325	9.81494	9.5374	-1.47488	5.89049e-05	0.000241944	WP_041850997.1^GNAT family N-acetyltransferase^100.0%	O06744.3^RecName: Full=Uncharacterized N-acetyltransferase YitI^85.23%	NA	GO:0004343^glucosamine 6-phosphate N-acetyltransferase activity^molecular_function;GO:0006048^UDP-N-acetylglucosamine biosynthetic process^biological_process	NA	PF13673.6^Acetyltransferase (GNAT) domain	NA	NA	NA
CPEAOFNH_00554	9.08897	9.28762	9.34998	10.8188	10.7954	10.3867	-1.43542	1.527e-07	9.67504e-07	WP_069964098.1^bifunctional homocysteine S-methyltransferase/methylenetetrahydrofolate reductase^100.0%	O06745.1^RecName: Full=Bifunctional homocysteine S-methyltransferase/5,10-methylenetetrahydrofolate reductase; Includes: RecName: Full=Homocysteine S-methyltransferase; AltName: Full=S-methylmethionine:homocysteine methyltransferase; Includes: RecName: Full=5,10-methylenetetrahydrofolate reductase^99.35%	K00297|metF, MTHFR|http://www.genome.jp/dbget-bin/www_bget?ko:K00297	GO:0046872^metal ion binding^molecular_function;GO:0008705^methionine synthase activity^molecular_function;GO:0004489^methylenetetrahydrofolate reductase (NAD(P)H) activity^molecular_function;GO:0035999^tetrahydrofolate interconversion^biological_process;GO:0005829^cytosol^cellular_component	COG0646|COG0685^homocysteine S-methyltransferase activity^E	PF02574.15^Homocysteine S-methyltransferase	NA	NA	NA
CPEAOFNH_00555	7.03148	7.2536	7.01896	9.25151	9.87647	9.89406	-2.60487	1.28494e-13	1.64907e-12	WP_015715659.1^MULTISPECIES: YajQ family cyclic di-GMP-binding protein^100.0%	O06746.1^RecName: Full=UPF0234 protein yitk^98.77%	K09767|yajQ|http://www.genome.jp/dbget-bin/www_bget?ko:K09767	NA	COG1666^UPF0234 protein^S	PF04461.12^Protein of unknown function (DUF520)	NA	NA	NA
CPEAOFNH_00557	5.24571	5.64364	5.70866	8.61684	6.99385	7.55676	-2.36504	0.000165856	0.00062752	WP_069837422.1^sporulation delaying protein family toxin^100.0%	O06748.1^RecName: Full=Uncharacterized protein YitM; Flags: Precursor^99.48%	NA	GO:0016021^integral component of membrane^cellular_component	NA	PF15593.5^Immunity protein 42	NA	NA	o4-21i149-171o
CPEAOFNH_00563	7.23723	7.18194	7.16181	10.2755	8.26534	8.00721	-2.04815	0.00250428	0.0072268	WP_087614498.1^peptidase M4 family protein^100.0%	P39899.1^RecName: Full=Neutral protease B; Flags: Precursor^98.14%	K08777|nprB|http://www.genome.jp/dbget-bin/www_bget?ko:K08777	GO:0046872^metal ion binding^molecular_function;GO:0004222^metalloendopeptidase activity^molecular_function;GO:0005576^extracellular region^cellular_component	COG3227^metalloprotease^E	PF02868.14^Thermolysin metallopeptidase, alpha-helical domain	NA	NA	NA
CPEAOFNH_00564	11.7779	11.7942	11.7024	11.9044	13.642	13.5273	-1.45119	0.00199173	0.005909	WP_087614499.1^DegV family protein^100.0%	P70945.1^RecName: Full=DegV domain-containing protein YitS^99.29%	NA	GO:0008289^lipid binding^molecular_function	COG1307^degv family^S	PF02645.15^Uncharacterised protein, DegV family COG1307	NA	NA	NA
CPEAOFNH_00568	9.53106	9.76321	9.80082	10.6327	11.9525	12.0318	-1.96202	5.74452e-06	2.87012e-05	WP_014476412.1^MULTISPECIES: Cof-type HAD-IIB family hydrolase^100.0%	P70947.1^RecName: Full=5-amino-6-(5-phospho-D-ribitylamino)uracil phosphatase YitU^99.63%	K07024|K07024|http://www.genome.jp/dbget-bin/www_bget?ko:K07024	GO:0000287^magnesium ion binding^molecular_function;GO:0016791^phosphatase activity^molecular_function;GO:0009231^riboflavin biosynthetic process^biological_process;GO:0005829^cytosol^cellular_component	COG0561^hydrolase^S	PF08282.11^haloacid dehalogenase-like hydrolase	NA	NA	NA
CPEAOFNH_00569	8.84259	8.74791	8.61977	9.82437	10.5005	10.3231	-1.50477	1.78752e-06	9.71646e-06	WP_038829214.1^MULTISPECIES: esterase^100.0%	P70948.2^RecName: Full=Putative esterase YitV^99.22%	K06889|K06889|http://www.genome.jp/dbget-bin/www_bget?ko:K06889	GO:0008236^serine-type peptidase activity^molecular_function	COG1073^esterase^S	PF00326.20^Prolyl oligopeptidase family	CE1	NA	NA
CPEAOFNH_00589	11.9452	12.0107	12.1861	13.3271	15.0838	14.9658	-2.59698	3.65381e-08	2.53058e-07	WP_003232971.1^MULTISPECIES: beta-ketoacyl-ACP synthase III^100.0%	O34746.1^RecName: Full=3-oxoacyl-^100.0%	K00648|fabH|http://www.genome.jp/dbget-bin/www_bget?ko:K00648	GO:0004315^3-oxoacyl-[acyl-carrier-protein] synthase activity^molecular_function;GO:0033818^beta-ketoacyl-acyl-carrier-protein synthase III activity^molecular_function;GO:0006633^fatty acid biosynthetic process^biological_process;GO:0005737^cytoplasm^cellular_component	COG0332^Catalyzes the condensation reaction of fatty acid synthesis by the addition to an acyl acceptor of two carbons from malonyl-ACP. Catalyzes the first condensation reaction which initiates fatty acid synthesis and may therefore play a role in governing the total rate of fatty acid production. Possesses both acetoacetyl-ACP synthase and acetyl transacylase activities. Its substrate specifici…	PF08541.9^3-Oxoacyl-[acyl-carrier-protein (ACP)] synthase III C terminal	NA	NA	NA
CPEAOFNH_00590	13.5155	13.4755	13.6149	14.5667	16.3403	16.1868	-2.35085	5.2257e-07	3.04668e-06	WP_003244890.1^MULTISPECIES: beta-ketoacyl-^100.0%	O34340.1^RecName: Full=3-oxoacyl-^100.0%	K09458|fabF|http://www.genome.jp/dbget-bin/www_bget?ko:K09458	GO:0004315^3-oxoacyl-[acyl-carrier-protein] synthase activity^molecular_function;GO:0033817^beta-ketoacyl-acyl-carrier-protein synthase II activity^molecular_function;GO:0006633^fatty acid biosynthetic process^biological_process;GO:0005829^cytosol^cellular_component	COG0304^Catalyzes the condensation reaction of fatty acid synthesis by the addition to an acyl acceptor of two carbons from malonyl-ACP (By similarity)^I	PF00109.25^Beta-ketoacyl synthase, N-terminal domain	NA	NA	NA
CPEAOFNH_00592	8.63611	8.4453	8.69376	11.9961	13.6446	13.2323	-4.51734	6.56734e-24	2.19842e-22	WP_046160279.1^MULTISPECIES: ABC transporter ATP-binding protein^100.0%	P42064.1^RecName: Full=Oligopeptide transport ATP-binding protein AppD^99.7%	K02031|ABC.PE.A|http://www.genome.jp/dbget-bin/www_bget?ko:K02031	GO:0005524^ATP binding^molecular_function;GO:0016887^ATPase activity^molecular_function;GO:0030420^establishment of competence for transformation^biological_process;GO:0015031^protein transport^biological_process;GO:0030435^sporulation resulting in formation of a cellular spore^biological_process;GO:0005886^plasma membrane^cellular_component	COG0444^ABC transporter^EP	PF00005.26^ABC transporter	NA	NA	NA
CPEAOFNH_00593	7.92931	8.19528	8.66526	11.6847	13.3272	12.9213	-4.50331	2.10508e-21	5.63741e-20	WP_046160280.1^MULTISPECIES: dipeptide ABC transporter ATP-binding protein^100.0%	P42065.2^RecName: Full=Oligopeptide transport ATP-binding protein AppF^99.09%	K02032|ABC.PE.A1|http://www.genome.jp/dbget-bin/www_bget?ko:K02032	GO:0005524^ATP binding^molecular_function;GO:0016887^ATPase activity^molecular_function;GO:0030420^establishment of competence for transformation^biological_process;GO:0015031^protein transport^biological_process;GO:0030435^sporulation resulting in formation of a cellular spore^biological_process;GO:0005886^plasma membrane^cellular_component	COG4608^(ABC) transporter^E	PF00005.26^ABC transporter	NA	NA	NA
CPEAOFNH_00594	8.30646	8.39468	8.72478	12.2965	13.8318	13.4674	-4.8489	1.37919e-28	7.10283e-27	WP_038828817.1^MULTISPECIES: peptide-binding protein^100.0%	P42061.2^RecName: Full=Oligopeptide-binding protein AppA; Flags: Precursor^74.49%	K02035|ABC.PE.S|http://www.genome.jp/dbget-bin/www_bget?ko:K02035	GO:1904680^peptide transmembrane transporter activity^molecular_function;GO:0030420^establishment of competence for transformation^biological_process;GO:0015031^protein transport^biological_process;GO:0030435^sporulation resulting in formation of a cellular spore^biological_process;GO:0043190^ATP-binding cassette (ABC) transporter complex^cellular_component;GO:0030288^outer membrane-bounded perip…	COG0747^ABC transporter^E	PF00496.21^Bacterial extracellular solute-binding proteins, family 5 Middle	NA	NA	i7-26o
CPEAOFNH_00595	7.22711	7.32188	7.31643	10.314	11.1214	10.8793	-3.52781	4.19024e-26	1.75335e-24	WP_015252362.1^MULTISPECIES: ABC transporter permease^100.0%	P42062.2^RecName: Full=Oligopeptide transport system permease protein AppB^87.34%	K02033|ABC.PE.P|http://www.genome.jp/dbget-bin/www_bget?ko:K02033	GO:0030420^establishment of competence for transformation^biological_process;GO:0015031^protein transport^biological_process;GO:0030435^sporulation resulting in formation of a cellular spore^biological_process;GO:0055085^transmembrane transport^biological_process;GO:0016021^integral component of membrane^cellular_component;GO:0005886^plasma membrane^cellular_component	COG0601^ABC transporter (Permease^P	PF00528.21^Binding-protein-dependent transport system inner membrane component	NA	SignalP-TM	i5-27o100-122i135-157o181-203i238-260o288-310i
CPEAOFNH_00596	8.10551	8.10128	8.27883	10.6216	11.305	11.1183	-2.88185	4.78123e-21	1.20039e-19	WP_046160281.1^MULTISPECIES: ABC transporter permease^100.0%	P42063.1^RecName: Full=Oligopeptide transport system permease protein AppC^84.8%	K02034|ABC.PE.P1|http://www.genome.jp/dbget-bin/www_bget?ko:K02034	GO:0030420^establishment of competence for transformation^biological_process;GO:0015031^protein transport^biological_process;GO:0030435^sporulation resulting in formation of a cellular spore^biological_process;GO:0055085^transmembrane transport^biological_process;GO:0016021^integral component of membrane^cellular_component;GO:0005886^plasma membrane^cellular_component	COG1173^ABC transporter (Permease^P	PF00528.21^Binding-protein-dependent transport system inner membrane component	NA	SignalP-TM	i39-61o106-128i213-235o269-291i
CPEAOFNH_00599	10.7396	10.7203	10.7876	15.0492	16.8721	16.7003	-5.65647	1.06043e-32	8.87448e-31	WP_021479550.1^MULTISPECIES: peptide ABC transporter substrate-binding protein^100.0%	P24141.1^RecName: Full=Oligopeptide-binding protein OppA; AltName: Full=Stage 0 sporulation protein KA; Flags: Precursor^93.76%	K15580|oppA, mppA|http://www.genome.jp/dbget-bin/www_bget?ko:K15580	GO:1904680^peptide transmembrane transporter activity^molecular_function;GO:0030420^establishment of competence for transformation^biological_process;GO:0015031^protein transport^biological_process;GO:0030435^sporulation resulting in formation of a cellular spore^biological_process;GO:0043190^ATP-binding cassette (ABC) transporter complex^cellular_component;GO:0030288^outer membrane-bounded perip…	COG4166^ABC superfamily ATP binding cassette transporter, binding protein^E	PF00496.21^Bacterial extracellular solute-binding proteins, family 5 Middle	NA	NA	i5-27o
CPEAOFNH_00600	8.25256	8.54864	8.59648	12.2299	13.9915	13.8105	-5.0588	3.52294e-26	1.48965e-24	WP_014479444.1^MULTISPECIES: ABC transporter permease^100.0%	P24138.2^RecName: Full=Oligopeptide transport system permease protein OppB; AltName: Full=Stage 0 sporulation protein KB^98.71%	K15581|oppB|http://www.genome.jp/dbget-bin/www_bget?ko:K15581	GO:0030420^establishment of competence for transformation^biological_process;GO:0015031^protein transport^biological_process;GO:0030435^sporulation resulting in formation of a cellular spore^biological_process;GO:0055085^transmembrane transport^biological_process;GO:0016021^integral component of membrane^cellular_component;GO:0005886^plasma membrane^cellular_component	COG0601^Binding-protein-dependent transport systems, inner membrane component^P	PF00528.21^Binding-protein-dependent transport system inner membrane component	NA	SignalP-TM	i9-31o96-118i131-153o168-190i226-248o276-298i
CPEAOFNH_00601	7.89774	7.81186	8.25778	11.8507	13.5282	13.3467	-5.07979	5.39182e-27	2.51848e-25	WP_003232954.1^MULTISPECIES: peptide ABC transporter permease^100.0%	P24139.1^RecName: Full=Oligopeptide transport system permease protein OppC; AltName: Full=Stage 0 sporulation protein KC^100.0%	K15582|oppC|http://www.genome.jp/dbget-bin/www_bget?ko:K15582	GO:0030420^establishment of competence for transformation^biological_process;GO:0015031^protein transport^biological_process;GO:0030435^sporulation resulting in formation of a cellular spore^biological_process;GO:0055085^transmembrane transport^biological_process;GO:0016021^integral component of membrane^cellular_component;GO:0005886^plasma membrane^cellular_component	COG1173^ABC transporter (Permease^P	PF00528.21^Binding-protein-dependent transport system inner membrane component	NA	SignalP-TM	i42-64o102-124i145-162o166-185i216-238o269-291i
CPEAOFNH_00602	9.27498	9.61292	9.68098	12.686	14.308	14.1378	-4.33751	1.75692e-21	4.83394e-20	ARV98121.1^Oligopeptide transport ATP-binding protein OppD^100.0%	P24136.2^RecName: Full=Oligopeptide transport ATP-binding protein OppD; AltName: Full=Stage 0 sporulation protein KD^98.87%	K15583|oppD|http://www.genome.jp/dbget-bin/www_bget?ko:K15583	GO:0005524^ATP binding^molecular_function;GO:0016887^ATPase activity^molecular_function;GO:0030420^establishment of competence for transformation^biological_process;GO:0015031^protein transport^biological_process;GO:0030435^sporulation resulting in formation of a cellular spore^biological_process;GO:0005886^plasma membrane^cellular_component	COG0444^(ABC) transporter^EP	PF00005.26^ABC transporter	NA	NA	NA
CPEAOFNH_00603	9.9847	9.86396	10.2795	12.941	14.4368	14.3139	-3.98408	7.85705e-20	1.78315e-18	WP_003239287.1^MULTISPECIES: ATP-binding cassette domain-containing protein^100.0%	P24137.3^RecName: Full=Oligopeptide transport ATP-binding protein OppF; AltName: Full=Stage 0 sporulation protein KE^99.67%	K10823|oppF|http://www.genome.jp/dbget-bin/www_bget?ko:K10823	GO:0005524^ATP binding^molecular_function;GO:0016887^ATPase activity^molecular_function;GO:0030420^establishment of competence for transformation^biological_process;GO:0015031^protein transport^biological_process;GO:0030435^sporulation resulting in formation of a cellular spore^biological_process;GO:0005886^plasma membrane^cellular_component	COG4608^ABC transporter, ATP-binding protein^E	PF00005.26^ABC transporter	NA	NA	NA
CPEAOFNH_00605	16.177	16.1812	16.1704	11.0782	12.3892	12.6602	3.98872	1.43808e-20	3.47997e-19	WP_003224597.1^MULTISPECIES: N-acetyltransferase^99.48%	O31601.2^RecName: Full=Putative acetyltransferase YjbC^98.44%	NA	GO:0016746^transferase activity, transferring acyl groups^molecular_function;GO:0005737^cytoplasm^cellular_component	NA	PF13508.6^Acetyltransferase (GNAT) domain	NA	NA	NA
CPEAOFNH_00606	17.0552	17.08	16.8948	13.7705	15.7416	15.6731	1.71253	0.000708263	0.00233587	WP_014476435.1^MULTISPECIES: transcriptional regulator Spx^100.0%	O31602.1^RecName: Full=Regulatory protein Spx^99.24%	K16509|spxA|http://www.genome.jp/dbget-bin/www_bget?ko:K16509	GO:0045892^negative regulation of transcription, DNA-templated^biological_process;GO:0005737^cytoplasm^cellular_component	COG1393^Interferes with activator-stimulated transcription by interaction with the RNA polymerase alpha-CTD. May function to globally reduce transcription of genes involved in growth- and development-promoting processes and to increase transcription of genes involved in thiol homeostasis, during periods of extreme stress (By similarity)^K	PF03960.14^ArsC family	NA	NA	NA
CPEAOFNH_00607	13.2851	13.3089	13.3757	9.38311	10.1463	9.99107	3.45141	3.521e-32	2.82877e-30	WP_038828809.1^MULTISPECIES: TerC family protein^100.0%	O31603.1^RecName: Full=Uncharacterized membrane protein YjbE^99.54%	NA	GO:0016021^integral component of membrane^cellular_component;GO:0005886^plasma membrane^cellular_component	COG0861^integral membrane protein^P	PF03741.15^Integral membrane protein TerC family	NA	SignalP-TM	o5-27i40-57o61-83i104-126o131-153i160-179o194-213i
CPEAOFNH_00609	10.3907	10.4422	10.8152	9.4605	7.46659	7.6406	2.06761	0.000476293	0.00163948	WP_087614504.1^competence protein CoiA^100.0%	O31604.1^RecName: Full=Competence protein CoiA^97.05%	NA	GO:0030420^establishment of competence for transformation^biological_process;GO:0005737^cytoplasm^cellular_component	COG4469^Competence protein^S	PF06054.10^Competence protein CoiA-like family	NA	NA	NA
CPEAOFNH_00611	7.94793	7.90383	7.71279	6.13338	4.0865	4.71955	2.62083	0.000165902	0.00062752	WP_003244944.1^MULTISPECIES: hypothetical protein^100.0%	C0H3Y6.1^RecName: Full=Uncharacterized membrane protein YizD^100.0%	NA	GO:0016021^integral component of membrane^cellular_component;GO:0005886^plasma membrane^cellular_component	NA	NA	NA	SignalP-TM	i5-22o26-48i
CPEAOFNH_00616	6.58485	6.69497	6.57735	7.78581	7.88551	8.06145	-1.30257	0.000622701	0.00208275	WP_087614505.1^hypothetical protein^100.0%	O31610.1^RecName: Full=UPF0738 protein YjbL^97.54%	NA	NA	NA	PF02192.15^PI3-kinase family, p85-binding domain	NA	NA	NA
CPEAOFNH_00628	10.2339	10.0777	10.0948	9.40197	7.95476	8.46942	1.39937	0.00197444	0.00586635	WP_015252343.1^MULTISPECIES: bifunctional hydroxymethylpyrimidine kinase/phosphomethylpyrimidine kinase^100.0%	O31620.1^RecName: Full=Hydroxymethylpyrimidine/phosphomethylpyrimidine kinase; AltName: Full=Hydroxymethylpyrimidine kinase; Short=HMP kinase; AltName: Full=Hydroxymethylpyrimidine phosphate kinase; Short=HMP-P kinase; Short=HMP-phosphate kinase; Short=HMPP kinase^98.89%	K00941|thiD|http://www.genome.jp/dbget-bin/www_bget?ko:K00941	GO:0005524^ATP binding^molecular_function;GO:0008902^hydroxymethylpyrimidine kinase activity^molecular_function;GO:0008972^phosphomethylpyrimidine kinase activity^molecular_function;GO:0009228^thiamine biosynthetic process^biological_process;GO:0009229^thiamine diphosphate biosynthetic process^biological_process;GO:0005829^cytosol^cellular_component	COG0351^phosphomethylpyrimidine kinase^H	PF08543.11^Phosphomethylpyrimidine kinase	NA	NA	NA
CPEAOFNH_00629	11.8945	11.8062	11.6864	13.5002	15.3915	15.3194	-3.15976	1.73707e-10	1.56804e-09	WP_003232896.1^MULTISPECIES: enoyl-^100.0%	P54616.2^RecName: Full=Enoyl-^100.0%	K00208|fabI|http://www.genome.jp/dbget-bin/www_bget?ko:K00208	GO:0004318^enoyl-[acyl-carrier-protein] reductase (NADH) activity^molecular_function;GO:0016631^enoyl-[acyl-carrier-protein] reductase activity^molecular_function;GO:0070417^cellular response to cold^biological_process;GO:0030497^fatty acid elongation^biological_process;GO:0051289^protein homotetramerization^biological_process	COG0623^Enoyl- acyl-carrier-protein reductase NADH^I	PF13561.5^Enoyl-(Acyl carrier protein) reductase	NA	NA	NA
CPEAOFNH_00631	5.85787	5.88841	5.8047	8.69539	9.3651	8.73082	-3.13494	8.64042e-15	1.26745e-13	AHG54627.1^CotZ^100.0%	Q08312.1^RecName: Full=Spore coat protein Z^100.0%	K06344|cotZ|http://www.genome.jp/dbget-bin/www_bget?ko:K06344	GO:0030435^sporulation resulting in formation of a cellular spore^biological_process;GO:0031160^spore wall^cellular_component	NA	PF10612.8^Spore coat protein Z	NA	NA	NA
CPEAOFNH_00632	7.88491	8.03164	7.55604	8.84072	9.90737	9.25771	-1.56805	0.00022001	0.000812298	AGE63028.1^outer spore coat protein^100.0%	Q08311.1^RecName: Full=Spore coat protein Y^100.0%	K06343|cotY|http://www.genome.jp/dbget-bin/www_bget?ko:K06343	GO:0030435^sporulation resulting in formation of a cellular spore^biological_process;GO:0031160^spore wall^cellular_component	NA	PF10612.8^Spore coat protein Z	NA	NA	NA
CPEAOFNH_00633	8.52889	8.51622	8.32004	9.32129	10.1518	9.50701	-1.24861	0.00057032	0.00191874	WP_014479466.1^MULTISPECIES: spore coat protein X^100.0%	Q08313.1^RecName: Full=Spore coat protein X^41.28%	K06342|cotX|http://www.genome.jp/dbget-bin/www_bget?ko:K06342	GO:0030435^sporulation resulting in formation of a cellular spore^biological_process;GO:0031160^spore wall^cellular_component	NA	PF07552.10^Spore Coat Protein X and V domain	NA	NA	NA
CPEAOFNH_00634	7.09968	6.8064	6.6567	8.11216	8.64644	8.04616	-1.4353	0.000564827	0.00190345	BAO93329.1^hypothetical protein BSNT_07621^100.0%	NA	K06341|cotW|http://www.genome.jp/dbget-bin/www_bget?ko:K06341	NA	NA	PF06393.10^BH3 interacting domain (BID)	NA	NA	NA
CPEAOFNH_00635	6.46931	6.47276	6.30917	8.72565	9.68341	8.89344	-2.7582	1.62829e-10	1.48318e-09	BAI84734.2^spore coat protein V^100.0%	NA	K06340|cotV|http://www.genome.jp/dbget-bin/www_bget?ko:K06340	NA	NA	PF07552.10^Spore Coat Protein X and V domain	NA	NA	NA
CPEAOFNH_00641	10.9658	11.1009	10.7428	8.79329	9.4485	9.47881	1.67531	1.63266e-07	1.02958e-06	WP_003232866.1^MULTISPECIES: hypothetical protein^100.0%	C0H3Y9.1^RecName: Full=Uncharacterized protein YjzE^100.0%	NA	NA	NA	NA	NA	NA	NA
CPEAOFNH_00644	10.9915	10.9932	11.3759	11.4612	12.6809	13.1265	-1.44515	0.00150251	0.00460731	WP_128753562.1^esterase family protein^100.0%	O31630.1^RecName: Full=Uncharacterized protein YjcH^98.75%	NA	NA	COG2382^esterase^P	PF00756.19^Putative esterase	CE1	NA	NA
CPEAOFNH_00645	7.1648	7.68151	7.63001	10.0593	10.2567	10.171	-2.65959	1.10672e-18	2.20083e-17	BAI84745.1^cystathionine gamma-synthase^100.0%	O31631.1^RecName: Full=Cystathionine gamma-synthase/O-acetylhomoserine (thiol)-lyase; Short=CGS/OAH thiolyase; AltName: Full=O-acetylhomoserine sulfhydrylase; Short=OAH sulfhydrylase^100.0%	K01739|metB|http://www.genome.jp/dbget-bin/www_bget?ko:K01739	GO:0016846^carbon-sulfur lyase activity^molecular_function;GO:0004121^cystathionine beta-lyase activity^molecular_function;GO:0030170^pyridoxal phosphate binding^molecular_function;GO:0016740^transferase activity^molecular_function;GO:0009086^methionine biosynthetic process^biological_process;GO:0019346^transsulfuration^biological_process;GO:0005737^cytoplasm^cellular_component	COG0626^cystathionine^E	PF01053.19^Cys/Met metabolism PLP-dependent enzyme	NA	NA	NA
CPEAOFNH_00646	8.04337	7.53101	8.08685	10.1254	10.939	10.8499	-2.77749	6.98184e-14	9.25612e-13	WP_014479474.1^MULTISPECIES: cystathionine beta-lyase MetC^100.0%	O31632.1^RecName: Full=Cystathionine beta-lyase MetC; Short=CBL; AltName: Full=Beta-cystathionase MetC; AltName: Full=Cysteine lyase MetC; AltName: Full=Cysteine-S-conjugate beta-lyase MetC^99.49%	K01760|metC|http://www.genome.jp/dbget-bin/www_bget?ko:K01760	GO:0016846^carbon-sulfur lyase activity^molecular_function;GO:0004121^cystathionine beta-lyase activity^molecular_function;GO:0047804^cysteine-S-conjugate beta-lyase activity^molecular_function;GO:0030170^pyridoxal phosphate binding^molecular_function;GO:0009086^methionine biosynthetic process^biological_process;GO:0019346^transsulfuration^biological_process;GO:0005737^cytoplasm^cellular_component	COG0626^cystathionine^E	PF01053.19^Cys/Met metabolism PLP-dependent enzyme	NA	NA	NA
CPEAOFNH_00647	6.88457	7.12575	7.35659	9.02387	8.09174	8.14994	-1.36244	0.00334715	0.00929449	WP_014479475.1^N-acetyltransferase^100.0%	O31633.1^RecName: Full=Putative ribosomal-protein-alanine acetyltransferase^98.34%	K03790|rimJ|http://www.genome.jp/dbget-bin/www_bget?ko:K03790	GO:0008999^ribosomal-protein-alanine N-acetyltransferase activity^molecular_function;GO:0005737^cytoplasm^cellular_component	COG1670^ribosomal-protein-alanine N-acetyltransferase^J	PF13302.6^Acetyltransferase (GNAT) domain	NA	NA	NA
CPEAOFNH_00650	10.0407	10.0603	10.1415	8.56338	5.9553	5.61108	2.73162	0.000379712	0.00134388	AOR97633.1^hypothetical protein BSBS38_01353^100.0%	NA	NA	NA	COG0582^Integrase^L	PF00589.21^Phage integrase family	NA	NA	NA
CPEAOFNH_00651	9.96503	9.98734	10.1461	7.85588	5.98871	6.12927	3.10531	9.01179e-08	5.87668e-07	BAI84750.1^hypothetical protein BSNT_07638^100.0%	NA	NA	NA	COG0582^Integrase^L	NA	NA	NA	NA
CPEAOFNH_00652	10.6524	10.729	10.8	7.73092	5.69691	5.56891	4.02693	1.01696e-10	9.56707e-10	AOR97635.1^Phage-like element PBSX protein XkdA^100.0%	P39780.4^RecName: Full=Phage-like element PBSX protein XkdA^51.35%	NA	NA	NA	PF06114.12^IrrE N-terminal-like domain	NA	NA	NA
CPEAOFNH_00653	8.87862	9.27906	9.17684	5.55865	4.41611	4.79466	4.12369	5.31948e-18	9.89276e-17	GAK78809.1^hypothetical protein BSMD_007110^100.0%	NA	NA	NA	NA	NA	NA	NA	NA
CPEAOFNH_00656	9.41985	9.31719	9.52759	7.64248	7.90314	7.4211	1.76086	1.60095e-08	1.15251e-07	WP_014479481.1^MULTISPECIES: helix-turn-helix domain-containing protein^100.0%	P23789.1^RecName: Full=HTH-type transcriptional regulator Xre; AltName: Full=Putative PBSX repressor^46.49%	NA	GO:0043565^sequence-specific DNA binding^molecular_function	COG1396^Transcriptional regulator^K	PF01381.21^Helix-turn-helix	NA	NA	NA
CPEAOFNH_00657	11.6112	11.7818	11.8302	8.05968	6.25895	7.49053	4.29748	1.00277e-19	2.21325e-18	AOR97640.1^hypothetical protein BSBS38_01360^100.0%	NA	NA	NA	NA	PF01381.21^Helix-turn-helix	NA	NA	NA
CPEAOFNH_00658	10.1955	10.2376	10.2638	5.94044	5.22257	5.73068	4.57719	6.3733e-42	9.14341e-40	BAO93334.1^hypothetical protein BSNT_07644^100.0%	NA	NA	NA	NA	PF12728.6^Helix-turn-helix domain	NA	NA	NA
CPEAOFNH_00659	14.673	14.6738	14.7439	10.0482	10.2754	10.475	4.42307	1.6578e-86	1.33188e-83	WP_014479483.1^MULTISPECIES: hypothetical protein^100.0%	NA	NA	NA	NA	NA	NA	NA	NA
CPEAOFNH_00660	11.2553	11.3071	11.2338	8.7717	9.61017	9.53192	1.91932	4.37613e-09	3.36117e-08	KKB92981.1^transposase^100.0%	NA	NA	NA	NA	PF01527.19^Transposase	NA	NA	NA
CPEAOFNH_00662	13.0453	13.0668	13.1326	13.4161	15.0386	15.022	-1.58161	0.000494807	0.00169305	WP_082090369.1^MULTISPECIES: glycosyltransferase^100.0%	Q9AET5.2^RecName: Full=Glycosyltransferase Gtf1; AltName: Full=Glycosyltransferase GtfA^21.58%	K00712|tagE|http://www.genome.jp/dbget-bin/www_bget?ko:K00712	GO:0016757^transferase activity, transferring glycosyl groups^molecular_function;GO:0006493^protein O-linked glycosylation^biological_process;GO:0005737^cytoplasm^cellular_component;GO:0005886^plasma membrane^cellular_component	COG0438^Glycosyltransferase^M	PF00534.19^Glycosyl transferases group 1	GT4	NA	NA
CPEAOFNH_00666	9.05788	8.9636	8.75814	9.56147	10.4399	10.6188	-1.34382	0.000488737	0.001678	WP_041351552.1^hypothetical protein^100.0%	NA	NA	NA	NA	NA	NA	NA	NA
CPEAOFNH_00667	10.7972	10.714	10.8759	11.0782	12.3265	12.4926	-1.29094	0.00203182	0.00601017	WP_052478204.1^hypothetical protein^100.0%	NA	NA	NA	NA	NA	NA	NA	NA
CPEAOFNH_00670	8.0201	7.62183	7.45607	8.61279	9.70618	9.72192	-1.71565	0.00015317	0.000584315	GAK79240.1^hypothetical protein BSMD_011470^100.0%	NA	NA	NA	NA	NA	NA	SignalP-TM	i5-27o
CPEAOFNH_00671	8.71433	8.44147	8.34422	9.67438	10.6464	10.5993	-1.86375	1.3062e-06	7.24152e-06	WP_046160288.1^MULTISPECIES: tetratricopeptide repeat protein^100.0%	O34930.1^RecName: Full=Response regulator aspartate phosphatase K^51.08%	NA	GO:0004721^phosphoprotein phosphatase activity^molecular_function	NA	PF13424.5^Tetratricopeptide repeat	GT41	NA	NA
CPEAOFNH_00683	6.53646	6.64255	6.6948	8.37337	7.8034	8.23331	-1.5418	0.000119171	0.00046567	WP_046160292.1^MULTISPECIES: hypothetical protein^100.0%	NA	NA	NA	NA	PF06273.10^Plant specific eukaryotic initiation factor 4B	NA	NA	NA
CPEAOFNH_00684	6.64695	6.77021	6.98861	8.67227	9.54429	9.52367	-2.49884	1.40421e-09	1.14185e-08	WP_009968506.1^hypothetical protein^100.0%	NA	NA	NA	NA	NA	NA	SignalP-TM	i7-26o
CPEAOFNH_00697	9.41317	9.23547	9.24903	10.2128	10.4399	10.3591	-1.03948	1.51957e-05	7.01622e-05	WP_003232818.1^protoheme IX farnesyltransferase^100.0%	O31652.3^RecName: Full=Protoheme IX farnesyltransferase 1; AltName: Full=Heme B farnesyltransferase 1; AltName: Full=Heme O synthase 1^100.0%	K02301|cyoE|http://www.genome.jp/dbget-bin/www_bget?ko:K02301	GO:0008495^protoheme IX farnesyltransferase activity^molecular_function;GO:0045333^cellular respiration^biological_process;GO:0048034^heme O biosynthetic process^biological_process;GO:0016021^integral component of membrane^cellular_component;GO:0005886^plasma membrane^cellular_component	COG0109^Converts heme B (protoheme IX) to heme O by substitution of the vinyl group on carbon 2 of heme B porphyrin ring with a hydroxyethyl farnesyl side group (By similarity)^O	PF01040.17^UbiA prenyltransferase family	NA	SignalP-TM	i30-52o62-84i104-126o136-155i160-182o187-209i242-275o295-317i
CPEAOFNH_00698	5.56806	5.50368	5.95876	8.16833	8.94336	8.8099	-3.00813	1.57751e-11	1.62901e-10	WP_019846834.1^spore coat protein CotT^100.0%	P11863.2^RecName: Full=Spore coat protein T; Flags: Precursor^100.0%	K06339|cotT|http://www.genome.jp/dbget-bin/www_bget?ko:K06339	GO:0030435^sporulation resulting in formation of a cellular spore^biological_process;GO:0031160^spore wall^cellular_component	NA	NA	NA	NA	NA
CPEAOFNH_00699	10.5125	10.7068	10.4692	11.2582	12.2851	12.3759	-1.4875	7.00266e-05	0.000283749	ADV96210.1^secreted deoxyriboendonuclease^100.0%	O34798.1^RecName: Full=Peptidoglycan-N-acetylmuramic acid deacetylase PdaC; Short=Peptidoglycan MurNAc deacetylase; AltName: Full=Polysaccharide deacetylase PdaC^99.79%	NA	GO:0016810^hydrolase activity, acting on carbon-nitrogen (but not peptide) bonds^molecular_function;GO:0046872^metal ion binding^molecular_function;GO:0005975^carbohydrate metabolic process^biological_process;GO:0016021^integral component of membrane^cellular_component;GO:0005886^plasma membrane^cellular_component	COG0726^deacetylase^G	PF01522.20^Polysaccharide deacetylase	CE4	SignalP-TM	i7-29o
CPEAOFNH_00707	6.36232	6.65583	5.78128	9.98857	7.16435	7.31027	-2.48645	0.0031377	0.00878337	WP_003244850.1^MULTISPECIES: DUF4352 domain-containing protein^100.0%	O34725.1^RecName: Full=Uncharacterized lipoprotein YjhA; Flags: Precursor^100.0%	NA	GO:0005886^plasma membrane^cellular_component	NA	PF11611.7^Domain of unknown function (DUF4352)	NA	NA	NA
CPEAOFNH_00708	7.66996	7.41858	6.9044	9.76914	8.72783	8.82342	-1.83208	0.000119691	0.000466794	EHA29994.1^ADP-ribose pyrophosphatase^100.0%	C0SPC3.1^RecName: Full=Putative ADP-ribose pyrophosphatase YjhB^99.51%	NA	GO:0016787^hydrolase activity^molecular_function;GO:0046872^metal ion binding^molecular_function	COG1051^NUDiX hydrolase^F	PF12535.7^Hydrolase of X-linked nucleoside diphosphate N terminal	NA	NA	NA
CPEAOFNH_00724	7.63208	8.12058	8.43705	10.652	9.11201	8.98849	-1.70256	0.00274808	0.00781821	WP_046160300.1^MULTISPECIES: mannonate dehydratase^100.0%	O34346.1^RecName: Full=Mannonate dehydratase; AltName: Full=D-mannonate hydro-lyase^98.61%	K01686|uxuA|http://www.genome.jp/dbget-bin/www_bget?ko:K01686	GO:0008198^ferrous iron binding^molecular_function;GO:0030145^manganese ion binding^molecular_function;GO:0008927^mannonate dehydratase activity^molecular_function;GO:0042840^D-glucuronate catabolic process^biological_process	COG1312^Catalyzes the dehydration of D-mannonate (By similarity)^G	PF03786.12^D-mannonate dehydratase (UxuA)	NA	NA	NA
CPEAOFNH_00733	10.2225	9.99127	10.1857	11.7203	13.2119	13.0222	-2.64975	7.14571e-10	6.01768e-09	WP_015252291.1^MULTISPECIES: tetratricopeptide repeat protein^100.0%	Q00828.2^RecName: Full=Response regulator aspartate phosphatase A; AltName: Full=Glucose starvation-inducible protein A; AltName: Full=Stage 0 sporulation protein L^99.73%	K06359|rapA, spo0L|http://www.genome.jp/dbget-bin/www_bget?ko:K06359	GO:0004721^phosphoprotein phosphatase activity^molecular_function;GO:0030435^sporulation resulting in formation of a cellular spore^biological_process	COG0457^repeat-containing protein^S	PF13424.5^Tetratricopeptide repeat	GT41	NA	NA
CPEAOFNH_00734	6.55277	5.9968	5.9164	7.83868	9.78198	9.17577	-2.96837	6.62153e-07	3.82715e-06	AFQ57165.1^Secreted inhibitor of the activity of phosphataseRapA^100.0%	Q00829.1^RecName: Full=Phosphatase RapA inhibitor; AltName: Full=Phosphatase regulator A^100.0%	K06352|phrA|http://www.genome.jp/dbget-bin/www_bget?ko:K06352	NA	NA	NA	NA	NA	i7-26o
CPEAOFNH_00736	10.0233	10.1405	10.5519	9.42751	8.35773	8.44047	1.42651	0.000783286	0.00255187	WP_014479545.1^MULTISPECIES: LysM peptidoglycan-binding domain-containing protein^100.0%	O34391.1^RecName: Full=N-acetylmuramoyl-L-alanine amidase XlyB; AltName: Full=Autolysin; AltName: Full=Cell wall hydrolase; Flags: Precursor^97.48%	K01447|E3.5.1.28A, cwlA, xlyA, xlyB|http://www.genome.jp/dbget-bin/www_bget?ko:K01447	GO:0008745^N-acetylmuramoyl-L-alanine amidase activity^molecular_function;GO:0071555^cell wall organization^biological_process;GO:0030420^establishment of competence for transformation^biological_process;GO:0009253^peptidoglycan catabolic process^biological_process;GO:0030435^sporulation resulting in formation of a cellular spore^biological_process;GO:0005576^extracellular region^cellular_compone…	COG3409|COG5632^n-acetylmuramoyl-l-alanine amidase^M	PF01510.24^N-acetylmuramoyl-L-alanine amidase	CBM50	NA	NA
CPEAOFNH_00749	12.1887	12.1268	12.4381	9.41944	9.09677	9.66049	2.84873	1.74301e-25	6.93236e-24	WP_122895094.1^terminase^99.25%	P39785.2^RecName: Full=PBSX phage terminase small subunit^98.11%	K07474|xtmA|http://www.genome.jp/dbget-bin/www_bget?ko:K07474	GO:0006323^DNA packaging^biological_process	COG3728^terminase (Small subunit)^L	PF03592.15^Terminase small subunit	NA	NA	NA
CPEAOFNH_00750	12.7496	12.7512	13.2455	10.2761	10.4594	10.6368	2.47152	2.18727e-19	4.64882e-18	WP_019712462.1^MULTISPECIES: PBSX family phage terminase large subunit^100.0%	P39786.2^RecName: Full=PBSX phage terminase large subunit^99.31%	K06909|xtmB|http://www.genome.jp/dbget-bin/www_bget?ko:K06909	GO:0006323^DNA packaging^biological_process	COG1783^terminase (large subunit)^L	PF04466.12^Phage terminase large subunit	NA	NA	NA
CPEAOFNH_00751	13.4186	13.3852	13.6578	10.2366	10.5698	10.5378	3.0387	1.59146e-38	1.93724e-36	WP_122895093.1^phage portal protein^100.0%	P54325.2^RecName: Full=Phage-like element PBSX protein XkdE^99.19%	NA	NA	COG5518^Phage Portal Protein^S	PF04860.11^Phage portal protein	NA	NA	NA
CPEAOFNH_00752	12.5483	12.6105	12.6956	9.65387	9.85399	10.4849	2.57918	2.0584e-16	3.45966e-15	WP_122895092.1^phage portal protein^100.0%	P54326.2^RecName: Full=Phage-like element PBSX protein XkdF^99.64%	NA	NA	NA	PF14550.5^Putative phage serine protease XkdF	NA	NA	NA
CPEAOFNH_00753	12.6647	12.6755	13.1078	10.1268	11.2143	11.463	1.79243	1.28103e-05	6.06113e-05	WP_003232690.1^MULTISPECIES: phage-like element PBSX protein XkdG^100.0%	P54327.1^RecName: Full=Phage-like element PBSX protein XkdG; Flags: Precursor^100.0%	NA	GO:0005576^extracellular region^cellular_component	NA	PF05065.12^Phage capsid family	NA	NA	NA
CPEAOFNH_00754	11.2314	11.0268	11.6174	8.44787	9.72116	9.96692	1.80199	8.87933e-05	0.000355262	WP_122895091.1^DUF3199 family protein^100.0%	C0H3Z6.1^RecName: Full=Uncharacterized protein YkzL^96.85%	NA	NA	NA	PF11436.7^Protein of unknown function (DUF3199)	NA	NA	NA
CPEAOFNH_00755	10.9374	11.069	11.5532	8.23296	9.70869	10.0894	1.67871	0.00102252	0.00323932	WP_122895090.1^DUF3599 family protein^100.0%	P54328.1^RecName: Full=Phage-like element PBSX protein XkdH^95.76%	NA	NA	NA	PF12206.7^Domain of unknown function (DUF3599)	NA	NA	NA
CPEAOFNH_00756	11.112	11.1345	11.6613	8.98999	9.66802	10.1533	1.64875	3.72699e-05	0.000158844	WP_003245226.1^MULTISPECIES: HK97 gp10 family phage protein^100.0%	P54329.1^RecName: Full=Phage-like element PBSX protein XkdI^100.0%	NA	NA	NA	PF04883.11^Bacteriophage HK97-gp10, putative tail-component	NA	NA	NA
CPEAOFNH_00757	10.3679	10.1824	10.7905	8.54228	9.04213	9.46451	1.40916	0.000188371	0.000707182	WP_122895089.1^phage portal protein^100.0%	P54330.1^RecName: Full=Phage-like element PBSX protein XkdJ^97.95%	NA	NA	NA	NA	NA	NA	NA
CPEAOFNH_00758	12.7129	12.6173	13.1595	10.2379	11.3981	11.824	1.557	0.000527201	0.00179624	WP_021479470.1^MULTISPECIES: phage-like element PBSX protein XkdK^100.0%	P54331.2^RecName: Full=Phage-like element PBSX protein XkdK^99.79%	NA	NA	NA	PF04984.13^Phage tail sheath protein subtilisin-like domain	NA	NA	NA
CPEAOFNH_00759	11.8473	11.8809	12.2091	9.39375	10.2618	10.6845	1.7837	7.14934e-06	3.52379e-05	WP_003239114.1^MULTISPECIES: phage-like element PBSX protein XkdM^100.0%	P54332.1^RecName: Full=Phage-like element PBSX protein XkdM^99.32%	NA	NA	NA	PF09393.9^Phage tail tube protein	NA	NA	NA
CPEAOFNH_00760	11.599	11.5273	11.9036	8.55498	9.40276	9.58579	2.44484	2.26315e-11	2.30153e-10	WP_015715734.1^MULTISPECIES: phage portal protein^100.0%	P54333.2^RecName: Full=Phage-like element PBSX protein XkdN^93.24%	NA	NA	NA	PF08890.10^Phage XkdN-like tail assembly chaperone protein, TAC	NA	NA	NA
CPEAOFNH_00765	9.62469	9.71642	9.92354	8.22504	8.72287	8.60081	1.23472	5.02953e-05	0.000208285	BAI84869.2^hypothetical protein BSNT_07753^100.0%	P54338.1^RecName: Full=Phage-like element PBSX protein XkdS^98.58%	NA	NA	NA	PF10934.7^Protein of unknown function (DUF2634)	NA	NA	NA
CPEAOFNH_00771	8.21205	8.18156	8.46304	7.02913	6.94363	7.3851	1.16664	0.00177495	0.00535284	WP_014479563.1^MULTISPECIES: XkdX family protein^100.0%	P54343.1^RecName: Full=Phage-like element PBSX protein XkdX^94.44%	NA	NA	NA	PF09693.9^Phage uncharacterised protein (Phage_XkdX)	NA	NA	NA
CPEAOFNH_00772	11.087	11.1795	11.1483	9.88008	10.0586	10.2432	1.07249	4.63163e-06	2.35509e-05	BAI84876.2^lytic exoenzyme associated with defective prophage PBSX^100.0%	P39797.3^RecName: Full=Phage-like element PBSX protein XepA; AltName: Full=Protein XkdY^97.85%	NA	NA	NA	NA	NA	NA	NA
CPEAOFNH_00773	10.5777	10.4697	10.3823	8.36379	8.64644	8.72603	1.89769	4.34516e-13	5.2416e-12	WP_014479565.1^MULTISPECIES: phage-like element PBSX protein XhlA^100.0%	P39798.1^RecName: Full=Protein XhlA^98.88%	NA	GO:0016021^integral component of membrane^cellular_component;GO:0005886^plasma membrane^cellular_component	NA	PF10779.8^Haemolysin XhlA	NA	NA	i65-87o
CPEAOFNH_00778	10.2263	10.3815	10.4837	11.1212	12.5735	12.3976	-1.79156	2.76799e-05	0.000121254	WP_003232642.1^MULTISPECIES: inorganic phosphate transporter^100.0%	O34436.2^RecName: Full=Probable low-affinity inorganic phosphate transporter^100.0%	K03306|TC.PIT|http://www.genome.jp/dbget-bin/www_bget?ko:K03306	GO:0005315^inorganic phosphate transmembrane transporter activity^molecular_function;GO:0035435^phosphate ion transmembrane transport^biological_process;GO:0005887^integral component of plasma membrane^cellular_component	COG0306^phosphate transporter^P	PF01384.19^Phosphate transporter family	NA	SignalP-TM	i3-25o45-67i79-101o111-133i140-162o219-241i254-276o307-329i
CPEAOFNH_00779	10.244	10.131	10.3489	10.817	12.4308	12.2982	-1.76508	0.000115029	0.000451244	WP_003218470.1^MULTISPECIES: DUF47 domain-containing protein^100.0%	O34454.1^RecName: Full=UPF0111 protein YkaA^100.0%	K07220|K07220|http://www.genome.jp/dbget-bin/www_bget?ko:K07220	NA	COG1392^phosphate transport regulator^P	PF01865.15^Protein of unknown function DUF47	NA	NA	NA
CPEAOFNH_00780	9.40645	9.44131	9.41037	10.9179	11.6986	11.4251	-1.96372	1.32689e-10	1.2225e-09	WP_014479570.1^MULTISPECIES: amino acid permease^100.0%	O34739.1^RecName: Full=Serine/threonine exchanger SteT^99.09%	K03294|TC.APA|http://www.genome.jp/dbget-bin/www_bget?ko:K03294	GO:0015179^L-amino acid transmembrane transporter activity^molecular_function;GO:0016021^integral component of membrane^cellular_component;GO:0005886^plasma membrane^cellular_component	COG0531^Amino Acid^E	PF13520.5^Amino acid permease	NA	SignalP-TM	i13-32o47-69i89-111o121-143i152-174o194-216i228-250o270-292i329-346o356-373i386-405o409-431i
CPEAOFNH_00784	8.97558	8.7786	8.83975	7.33419	5.52541	6.31933	2.28424	5.00555e-05	0.000207505	COM91719.1^Uncharacterised protein^100.0%	NA	NA	NA	NA	NA	NA	SignalP-TM	o4-22i29-51o
CPEAOFNH_00785	14.956	14.9278	14.9026	11.7659	13.2927	13.4662	1.91423	2.60698e-05	0.000114953	CCU57839.1^Serine protease, DegP/HtrA, do-like^100.0%	O34358.2^RecName: Full=Serine protease Do-like HtrA; AltName: Full=HtrA-like serine protease^98.45%	K04771|degP, htrA|http://www.genome.jp/dbget-bin/www_bget?ko:K04771	GO:0004252^serine-type endopeptidase activity^molecular_function;GO:0016021^integral component of membrane^cellular_component;GO:0005886^plasma membrane^cellular_component	COG0265^(serine) protease^O	PF13365.5^Trypsin-like peptidase domain	NA	SignalP-TM	i46-68o
CPEAOFNH_00787	7.56932	7.82956	7.30004	11.2185	12.8141	12.6084	-4.78994	9.09257e-25	3.29053e-23	WP_014479576.1^MULTISPECIES: D-aminopeptidase^100.0%	P26902.3^RecName: Full=D-aminopeptidase^99.64%	K16203|dppA1|http://www.genome.jp/dbget-bin/www_bget?ko:K16203	GO:0004177^aminopeptidase activity^molecular_function;GO:0046872^metal ion binding^molecular_function;GO:0008237^metallopeptidase activity^molecular_function;GO:0030435^sporulation resulting in formation of a cellular spore^biological_process	COG2362^D-aminopeptidase^E	PF04951.12^D-aminopeptidase	NA	NA	NA
CPEAOFNH_00788	6.66207	6.669	7.01896	10.7366	11.6544	11.8093	-4.68964	3.14279e-33	2.86922e-31	WP_003245446.1^MULTISPECIES: ABC transporter permease^100.0%	P26903.1^RecName: Full=Dipeptide transport system permease protein DppB^100.0%	K16200|dppB1|http://www.genome.jp/dbget-bin/www_bget?ko:K16200	GO:0015031^protein transport^biological_process;GO:0030435^sporulation resulting in formation of a cellular spore^biological_process;GO:0055085^transmembrane transport^biological_process;GO:0016021^integral component of membrane^cellular_component;GO:0005886^plasma membrane^cellular_component	COG0601^ABC transporter (permease)^P	PF00528.21^Binding-protein-dependent transport system inner membrane component	NA	SignalP-TM	i5-27o95-117i130-152o162-184i222-244o272-294i
CPEAOFNH_00789	7.43498	6.03797	7.26671	10.2588	10.9571	10.9973	-3.75332	2.00168e-15	3.10454e-14	AIX07057.1^Dipeptide transport system permease protein DppC^100.0%	P26904.2^RecName: Full=Dipeptide transport system permease protein DppC^99.06%	K16201|dppC|http://www.genome.jp/dbget-bin/www_bget?ko:K16201	GO:0015031^protein transport^biological_process;GO:0030435^sporulation resulting in formation of a cellular spore^biological_process;GO:0055085^transmembrane transport^biological_process;GO:0016021^integral component of membrane^cellular_component;GO:0005886^plasma membrane^cellular_component	COG1173^ABC transporter (Permease^P	PF00528.21^Binding-protein-dependent transport system inner membrane component	NA	SignalP-TM	i59-81o122-144i157-179o183-202i233-255o288-310i
CPEAOFNH_00790	7.99047	7.62858	8.36406	11.6655	10.8879	10.9302	-3.18748	5.08414e-17	8.72777e-16	WP_015252254.1^MULTISPECIES: ABC transporter ATP-binding protein^100.0%	P26905.1^RecName: Full=Dipeptide transport ATP-binding protein DppD^98.51%	K16202|dppD|http://www.genome.jp/dbget-bin/www_bget?ko:K16202	GO:0005524^ATP binding^molecular_function;GO:0016887^ATPase activity^molecular_function;GO:0015031^protein transport^biological_process;GO:0030435^sporulation resulting in formation of a cellular spore^biological_process;GO:0005886^plasma membrane^cellular_component	COG0444^ABC transporter^EP	PF00005.26^ABC transporter	NA	NA	NA
CPEAOFNH_00791	8.78852	8.53072	9.15195	11.9021	12.7948	12.7684	-3.69961	4.28557e-24	1.45891e-22	KKB93096.1^cytochrome C^100.0%	P26906.4^RecName: Full=Dipeptide-binding protein DppE; Flags: Precursor^98.9%	K16199|dppE|http://www.genome.jp/dbget-bin/www_bget?ko:K16199	GO:1904680^peptide transmembrane transporter activity^molecular_function;GO:0015031^protein transport^biological_process;GO:0030435^sporulation resulting in formation of a cellular spore^biological_process;GO:0043190^ATP-binding cassette (ABC) transporter complex^cellular_component;GO:0030288^outer membrane-bounded periplasmic space^cellular_component	COG4166^peptide transport^E	PF00496.21^Bacterial extracellular solute-binding proteins, family 5 Middle	NA	NA	NA
CPEAOFNH_00792	2.87437	4.41525	3.76546	7.01694	7.52468	7.31027	-3.57113	1.7958e-07	1.12189e-06	KIN41646.1^hypothetical protein B4070_1350^100.0%	NA	NA	NA	NA	NA	NA	NA	NA
CPEAOFNH_00793	6.83208	6.79444	6.52191	10.0056	9.45449	9.73628	-3.04105	1.16728e-19	2.56227e-18	KIU12265.1^YkfA^100.0%	O34851.2^RecName: Full=Probable murein peptide carboxypeptidase; AltName: Full=LD-carboxypeptidase^98.72%	K01297|ldcA|http://www.genome.jp/dbget-bin/www_bget?ko:K01297	GO:0004180^carboxypeptidase activity^molecular_function;GO:0008236^serine-type peptidase activity^molecular_function;GO:0016998^cell wall macromolecule catabolic process^biological_process;GO:0071555^cell wall organization^biological_process;GO:0005737^cytoplasm^cellular_component	COG1619^Peptidase U61, LD-carboxypeptidase A^V	PF02016.14^LD-carboxypeptidase	NA	NA	NA
CPEAOFNH_00794	7.63973	7.47963	7.30004	10.5082	10.3656	10.3882	-2.95062	7.50604e-29	4.07456e-27	WP_015252251.1^MULTISPECIES: dipeptide epimerase^100.0%	O34508.1^RecName: Full=L-Ala-D/L-Glu epimerase; Short=AE epimerase; Short=AEE^98.63%	K19802|ycjG, ykfB|http://www.genome.jp/dbget-bin/www_bget?ko:K19802	GO:0046872^metal ion binding^molecular_function;GO:0016855^racemase and epimerase activity, acting on amino acids and derivatives^molecular_function;GO:0016998^cell wall macromolecule catabolic process^biological_process;GO:0071555^cell wall organization^biological_process	COG4948^mandelate racemase muconate lactonizing^M	PF13378.5^Enolase C-terminal domain-like	NA	NA	NA
CPEAOFNH_00795	7.35353	7.20923	7.46344	10.2613	10.4293	10.4344	-3.03864	4.5492e-31	3.04569e-29	WP_048655230.1^NlpC/P60 family protein^100.0%	O35010.2^RecName: Full=Gamma-D-glutamyl-L-lysine dipeptidyl-peptidase; AltName: Full=Cell wall endopeptidase YkfC^96.28%	NA	GO:0008234^cysteine-type peptidase activity^molecular_function;GO:0016998^cell wall macromolecule catabolic process^biological_process;GO:0071555^cell wall organization^biological_process	COG0791^NLP P60 protein^M	PF00877.18^NlpC/P60 family	NA	NA	NA
CPEAOFNH_00796	7.89774	7.96915	7.74945	10.1451	10.6292	10.6098	-2.60732	7.46819e-19	1.49999e-17	WP_015252249.1^MULTISPECIES: ATP-binding cassette domain-containing protein^100.0%	C0SP98.1^RecName: Full=Putative oligopeptide transport ATP-binding protein YkfD^99.09%	K02032|ABC.PE.A1|http://www.genome.jp/dbget-bin/www_bget?ko:K02032	GO:0005524^ATP binding^molecular_function;GO:0016887^ATPase activity^molecular_function;GO:0015833^peptide transport^biological_process	COG4608^ABC transporter, ATP-binding protein^E	PF00005.26^ABC transporter	NA	NA	NA
CPEAOFNH_00797	11.168	11.0764	11.1727	11.7147	13.0038	13.0082	-1.54964	0.000129384	0.000501677	WP_015252248.1^MULTISPECIES: hypothetical protein^100.0%	O34499.1^RecName: Full=6-phosphogluconolactonase^99.14%	K07404|pgl|http://www.genome.jp/dbget-bin/www_bget?ko:K07404	GO:0017057^6-phosphogluconolactonase activity^molecular_function;GO:0006006^glucose metabolic process^biological_process;GO:0006098^pentose-phosphate shunt^biological_process;GO:0005829^cytosol^cellular_component	COG2706^6-phosphogluconolactonase^G	PF10282.8^Lactonase, 7-bladed beta-propeller	NA	NA	NA
CPEAOFNH_00806	8.99362	9.05168	9.20131	8.31983	8.05278	7.54593	1.07644	0.00294968	0.00832668	WP_015252242.1^MULTISPECIES: multidrug efflux SMR transporter subunit YkkD^100.0%	P49857.2^RecName: Full=Probable guanidinium efflux system subunit GdnD^99.05%	K18925|ykkD|http://www.genome.jp/dbget-bin/www_bget?ko:K18925	GO:0015238^xenobiotic transmembrane transporter activity^molecular_function;GO:0022857^transmembrane transporter activity^molecular_function;GO:0046618^drug export^biological_process;GO:0006811^ion transport^biological_process;GO:0055085^transmembrane transport^biological_process;GO:0005887^integral component of plasma membrane^cellular_component	COG2076^multidrug resistance protein^P	PF00893.18^Small Multidrug Resistance protein	NA	SignalP-TM	o4-22i29-51o56-78i
CPEAOFNH_00807	13.0575	12.9549	12.9336	10.7459	11.9646	11.9025	1.34868	0.000458932	0.0015873	WP_021479442.1^MULTISPECIES: formyltetrahydrofolate deformylase^100.0%	O34990.2^RecName: Full=Formyltetrahydrofolate deformylase; AltName: Full=Formyl-FH(4) hydrolase^99.67%	K01433|purU|http://www.genome.jp/dbget-bin/www_bget?ko:K01433	GO:0008864^formyltetrahydrofolate deformylase activity^molecular_function;GO:0016742^hydroxymethyl-, formyl- and related transferase activity^molecular_function;GO:0006189^'de novo' IMP biosynthetic process^biological_process;GO:0006730^one-carbon metabolic process^biological_process	COG0788^formyltetrahydrofolate deformylase^F	PF00551.18^Formyl transferase	NA	NA	NA
CPEAOFNH_00808	11.431	11.377	11.2716	10.3171	8.68771	8.5201	1.94023	0.000257185	0.000939193	WP_122894609.1^glutamate 5-kinase^100.0%	P39820.3^RecName: Full=Glutamate 5-kinase 1; AltName: Full=Gamma-glutamyl kinase 1; Short=GK 1^99.18%	K00931|proB|http://www.genome.jp/dbget-bin/www_bget?ko:K00931	GO:0005524^ATP binding^molecular_function;GO:0004349^glutamate 5-kinase activity^molecular_function;GO:0003723^RNA binding^molecular_function;GO:0055129^L-proline biosynthetic process^biological_process;GO:0006561^proline biosynthetic process^biological_process;GO:0005829^cytosol^cellular_component	COG0263^Catalyzes the transfer of a phosphate group to glutamate to form glutamate 5-phosphate which rapidly cyclizes to 5- oxoproline (By similarity)^E	PF00696.27^Amino acid kinase family	NA	NA	NA
CPEAOFNH_00809	12.161	12.2223	12.2555	10.4356	9.56659	9.91315	2.19604	2.97985e-12	3.33005e-11	WP_122894608.1^glutamate-5-semialdehyde dehydrogenase^100.0%	P39821.3^RecName: Full=Gamma-glutamyl phosphate reductase; Short=GPR; AltName: Full=Glutamate-5-semialdehyde dehydrogenase; AltName: Full=Glutamyl-gamma-semialdehyde dehydrogenase; Short=GSA dehydrogenase^98.8%	K00147|proA|http://www.genome.jp/dbget-bin/www_bget?ko:K00147	GO:0004350^glutamate-5-semialdehyde dehydrogenase activity^molecular_function;GO:0050661^NADP binding^molecular_function;GO:0055129^L-proline biosynthetic process^biological_process;GO:0005737^cytoplasm^cellular_component	COG0014^Catalyzes the NADPH dependent reduction of L-gamma- glutamyl 5-phosphate into L-glutamate 5-semialdehyde and phosphate. The product spontaneously undergoes cyclization to form 1-pyrroline-5-carboxylate (By similarity)^E	PF00171.21^Aldehyde dehydrogenase family	NA	NA	NA
CPEAOFNH_00812	11.8977	11.9279	11.848	8.41575	8.59855	8.49216	3.3932	2.26569e-57	7.5844e-55	WP_014479594.1^MULTISPECIES: organic hydroperoxide resistance protein^100.0%	P80242.3^RecName: Full=Organic hydroperoxide resistance protein OhrB; AltName: Full=General stress protein 17o; Short=Gsp17o^99.26%	NA	GO:0006979^response to oxidative stress^biological_process	COG1764^Organic hydroperoxide resistance protein^O	PF02566.18^OsmC-like protein	NA	NA	NA
CPEAOFNH_00813	9.60722	9.61802	9.88149	8.6858	7.23565	7.32301	1.79334	0.000402298	0.00141015	WP_003245084.1^MULTISPECIES: nucleoside deaminase^100.0%	O34598.1^RecName: Full=Guanine deaminase; Short=GDEase; Short=Guanase; Short=Guanine aminase; AltName: Full=Guanine aminohydrolase; Short=GAH^100.0%	NA	GO:0008892^guanine deaminase activity^molecular_function;GO:0047974^guanosine deaminase activity^molecular_function;GO:0008270^zinc ion binding^molecular_function;GO:0006147^guanine catabolic process^biological_process;GO:0006152^purine nucleoside catabolic process^biological_process	COG0590^deaminase^F	PF00383.22^Cytidine and deoxycytidylate deaminase zinc-binding region	NA	NA	NA
CPEAOFNH_00815	8.33503	8.47184	8.4333	11.0018	12.4163	12.2364	-3.59521	2.30654e-17	4.06376e-16	AGE63170.1^intracellular serine protease^100.0%	P11018.2^RecName: Full=Major intracellular serine protease; AltName: Full=ISP-1; Flags: Precursor^99.69%	K13275|isp|http://www.genome.jp/dbget-bin/www_bget?ko:K13275	GO:0004252^serine-type endopeptidase activity^molecular_function;GO:0005737^cytoplasm^cellular_component	COG1404^peptidase S8 and S53, subtilisin, kexin, sedolisin^O	PF00082.21^Subtilase family	NA	NA	NA
CPEAOFNH_00824	14.7781	14.6498	14.4239	9.63706	10.671	10.795	4.17455	5.53235e-29	3.08659e-27	WP_014479606.1^MULTISPECIES: hypothetical protein^100.0%	O35012.1^RecName: Full=Uncharacterized protein YkoJ; Flags: Precursor^99.41%	NA	NA	COG3212^propeptide, pepSY amd peptidase M4^S	PF03413.18^Peptidase propeptide and YPEB domain	NA	SignalP-TM	NA
CPEAOFNH_00825	8.86562	8.97689	9.01059	5.88789	6.02136	6.31933	2.89189	2.83408e-16	4.70434e-15	WP_003218541.1^MULTISPECIES: hypothetical protein^100.0%	O34405.1^RecName: Full=Uncharacterized protein YkzD^100.0%	NA	NA	NA	PF11132.7^Transcriptional regulator protein (SplA)	NA	NA	NA
CPEAOFNH_00831	10.254	10.2142	9.80518	11.5516	13.2765	13.3353	-2.81668	1.20551e-08	8.85435e-08	WP_003232536.1^MULTISPECIES: MarR family transcriptional regulator^100.0%	O34949.1^RecName: Full=Uncharacterized HTH-type transcriptional regulator YkoM^100.0%	K15973|mhqR|http://www.genome.jp/dbget-bin/www_bget?ko:K15973	GO:0003700^DNA-binding transcription factor activity^molecular_function;GO:0044212^transcription regulatory region DNA binding^molecular_function;GO:0006355^regulation of transcription, DNA-templated^biological_process	NA	PF01047.21^MarR family	NA	NA	NA
CPEAOFNH_00837	9.05502	9.06419	8.64269	10.4623	10.0024	10.0969	-1.27063	3.34566e-05	0.000143892	WP_046160323.1^MULTISPECIES: DNA ligase D^100.0%	O34398.1^RecName: Full=Bifunctional non-homologous end joining protein LigD; AltName: Full=NHEJ DNA polymerase; Includes: RecName: Full=DNA ligase; Short=Lig; AltName: Full=Polydeoxyribonucleotide synthase^99.35%	K01971|ligD|http://www.genome.jp/dbget-bin/www_bget?ko:K01971	GO:0005524^ATP binding^molecular_function;GO:0003677^DNA binding^molecular_function;GO:0003910^DNA ligase (ATP) activity^molecular_function;GO:0003887^DNA-directed DNA polymerase activity^molecular_function;GO:0004527^exonuclease activity^molecular_function;GO:0046872^metal ion binding^molecular_function;GO:0006310^DNA recombination^biological_process;GO:0006281^DNA repair^biological_process;GO:0…	COG1793|COG3285^DNA polymerase LigD, polymerase domain protein^L	PF01068.20^ATP dependent DNA ligase domain	NA	NA	NA
CPEAOFNH_00838	7.63973	6.78237	7.0969	9.57816	8.54342	8.65725	-1.79779	0.000261051	0.000951581	AIC97882.1^DNA repair protein^100.0%	O34859.1^RecName: Full=Non-homologous end joining protein Ku^99.32%	K10979|ku|http://www.genome.jp/dbget-bin/www_bget?ko:K10979	GO:0003690^double-stranded DNA binding^molecular_function;GO:0006310^DNA recombination^biological_process;GO:0006303^double-strand break repair via nonhomologous end joining^biological_process	COG1273^Could be involved in DNA repair (By similarity)^L	PF02735.15^Ku70/Ku80 beta-barrel domain	NA	NA	NA
CPEAOFNH_00840	8.02595	8.08173	7.39567	10.0496	8.92622	8.93554	-1.5468	0.00139774	0.00431239	WP_129134268.1^EAL domain-containing protein^100.0%	O34311.2^RecName: Full=Signaling protein YkoW^92.1%	NA	GO:0016021^integral component of membrane^cellular_component;GO:0005886^plasma membrane^cellular_component	COG2199|COG2200|COG2202|COG3300^Diguanylate cyclase phosphodiesterase with pas pac^T	PF00990.20^Diguanylate cyclase, GGDEF domain	NA	SignalP-TM	o5-27i44-66o76-98i103-125o135-157i178-200o215-237i
CPEAOFNH_00847	12.9923	13.049	12.9061	10.4201	11.6673	11.8534	1.54669	0.000192624	0.000722474	WP_003232513.1^MULTISPECIES: protease HtpX^100.0%	O31657.1^RecName: Full=Protease HtpX homolog^99.33%	K03799|htpX|http://www.genome.jp/dbget-bin/www_bget?ko:K03799	GO:0004222^metalloendopeptidase activity^molecular_function;GO:0008270^zinc ion binding^molecular_function;GO:0016021^integral component of membrane^cellular_component;GO:0005886^plasma membrane^cellular_component	COG0501^Protease HtpX homolog^O	PF01435.17^Peptidase family M48	NA	SignalP-TM	i5-27o42-64i169-191o201-223i
CPEAOFNH_00851	11.0145	10.871	10.6195	9.50371	7.20755	6.81049	2.48283	0.00038404	0.00135681	CCU57908.1^membrane protein, putative^100.0%	O31660.1^RecName: Full=Putative membrane-bound acyltransferase YkrP^100.0%	NA	GO:0016747^transferase activity, transferring acyl groups other than amino-acyl groups^molecular_function;GO:0016021^integral component of membrane^cellular_component;GO:0005886^plasma membrane^cellular_component	COG3594^Acyltransferase^G	PF01757.21^Acyltransferase family	NA	SignalP-TM	i7-26o36-58i71-93o108-127i134-151o161-178i191-213o228-250i263-282o292-311i
CPEAOFNH_00852	9.34456	9.31719	9.5416	11.0928	10.9749	11.1914	-1.68579	3.4397e-13	4.18647e-12	WP_003232504.1^MULTISPECIES: PAS domain-containing sensor histidine kinase^99.73%	O31661.1^RecName: Full=Sporulation kinase E; AltName: Full=Sensor histidine kinase E^99.73%	K13533|kinE|http://www.genome.jp/dbget-bin/www_bget?ko:K13533	GO:0005524^ATP binding^molecular_function;GO:0000155^phosphorelay sensor kinase activity^molecular_function;GO:0006355^regulation of transcription, DNA-templated^biological_process;GO:0030435^sporulation resulting in formation of a cellular spore^biological_process	COG2202^Histidine kinase^T	PF13188.6^PAS domain	NA	NA	NA
CPEAOFNH_00855	8.20174	8.15374	8.29132	10.4126	11.2612	11.1064	-2.75763	2.41113e-16	4.03563e-15	WP_087614535.1^S-methyl-5-thioribose-1-phosphate isomerase^100.0%	O31662.1^RecName: Full=Methylthioribose-1-phosphate isomerase; Short=M1Pi; Short=MTR-1-P isomerase; AltName: Full=S-methyl-5-thioribose-1-phosphate isomerase^99.15%	K08963|mtnA|http://www.genome.jp/dbget-bin/www_bget?ko:K08963	GO:0046523^S-methyl-5-thioribose-1-phosphate isomerase activity^molecular_function;GO:0019509^L-methionine salvage from methylthioadenosine^biological_process;GO:0019284^L-methionine salvage from S-adenosylmethionine^biological_process	COG0182^Catalyzes the interconversion of methylthioribose-1- phosphate (MTR-1-P) into methylthioribulose-1-phosphate (MTRu-1-P) (By similarity)^J	PF01008.16^Initiation factor 2 subunit family	NA	NA	NA
CPEAOFNH_00856	8.27731	8.20435	8.46671	10.1673	11.1813	10.9924	-2.52504	9.66451e-12	1.00837e-10	WP_129092974.1^S-methyl-5-thioribose kinase^100.0%	O31663.2^RecName: Full=Methylthioribose kinase; Short=MTR kinase^99.5%	K00899|mtnK|http://www.genome.jp/dbget-bin/www_bget?ko:K00899	GO:0005524^ATP binding^molecular_function;GO:0046522^S-methyl-5-thioribose kinase activity^molecular_function;GO:0019509^L-methionine salvage from methylthioadenosine^biological_process;GO:0019284^L-methionine salvage from S-adenosylmethionine^biological_process	COG4857^Catalyzes the phosphorylation of methylthioribose into methylthioribose-1-phosphate (By similarity)^S	PF01636.22^Phosphotransferase enzyme family	NA	NA	NA
CPEAOFNH_00857	7.82573	7.52378	7.6941	9.50698	10.1333	10.1675	-2.2842	2.22596e-11	2.26946e-10	WP_085186151.1^MULTISPECIES: carbon-nitrogen family hydrolase^100.0%	O31664.1^RecName: Full=Hydrolase MtnU^99.23%	NA	GO:0016787^hydrolase activity^molecular_function;GO:0006807^nitrogen compound metabolic process^biological_process	COG0388^nitrilase cyanide hydratase and apolipoprotein n-acyltransferase^S	PF00795.21^Carbon-nitrogen hydrolase	NA	NA	NA
CPEAOFNH_00858	9.31856	9.06916	9.2232	10.3826	10.8622	10.8707	-1.51604	8.27522e-08	5.42277e-07	WP_085186150.1^MULTISPECIES: pyridoxal phosphate-dependent aminotransferase^100.0%	O31665.1^RecName: Full=Transaminase MtnE^99.75%	K08969|mtnE, mtnV|http://www.genome.jp/dbget-bin/www_bget?ko:K08969	GO:0030170^pyridoxal phosphate binding^molecular_function;GO:0008483^transaminase activity^molecular_function;GO:0019509^L-methionine salvage from methylthioadenosine^biological_process	COG0436^aminotransferase^E	PF00155.20^Aminotransferase class I and II	NA	NA	NA
CPEAOFNH_00872	10.7235	10.7052	10.5987	9.39728	9.34911	9.07391	1.39668	1.07124e-08	7.93944e-08	WP_032725593.1^MULTISPECIES: 7-cyano-7-deazaguanine synthase QueC^100.0%	O31675.1^RecName: Full=7-cyano-7-deazaguanine synthase; AltName: Full=7-cyano-7-carbaguanine synthase; AltName: Full=PreQ(0) synthase; AltName: Full=Queuosine biosynthesis protein QueC^99.09%	K06920|queC|http://www.genome.jp/dbget-bin/www_bget?ko:K06920	GO:0005524^ATP binding^molecular_function;GO:0016879^ligase activity, forming carbon-nitrogen bonds^molecular_function;GO:0008270^zinc ion binding^molecular_function;GO:0008616^queuosine biosynthetic process^biological_process	COG0603^Catalyzes the ATP-dependent conversion of 7-carboxy-7- deazaguanine (CDG) to 7-cyano-7-deazaguanine (preQ(0)) (By similarity)^S	PF06508.12^Queuosine biosynthesis protein QueC	NA	NA	NA
CPEAOFNH_00873	10.3862	10.4073	10.4655	8.35171	8.70791	8.94381	1.738	1.84245e-09	1.48319e-08	KKB93164.1^6-carboxy-5,6,7,8-tetrahydropterin synthase^100.0%	O31676.2^RecName: Full=6-carboxy-5,6,7,8-tetrahydropterin synthase; Short=CPH4 synthase; AltName: Full=Queuosine biosynthesis protein QueD^99.32%	K01737|queD, ptpS, PTS|http://www.genome.jp/dbget-bin/www_bget?ko:K01737	GO:0070497^6-carboxy-5,6,7,8-tetrahydropterin synthase activity^molecular_function;GO:0003874^6-pyruvoyltetrahydropterin synthase activity^molecular_function;GO:0046872^metal ion binding^molecular_function;GO:0008616^queuosine biosynthetic process^biological_process;GO:0006729^tetrahydrobiopterin biosynthetic process^biological_process	COG0720^6-carboxy-5,6,7,8-tetrahydropterin synthase^H	PF01242.18^6-pyruvoyl tetrahydropterin synthase	NA	NA	NA
CPEAOFNH_00874	11.3621	11.4335	11.5044	9.88512	9.93119	9.93407	1.51887	9.99562e-14	1.29943e-12	WP_003232460.1^MULTISPECIES: 7-carboxy-7-deazaguanine synthase QueE^100.0%	O31677.1^RecName: Full=7-carboxy-7-deazaguanine synthase; Short=CDG synthase; AltName: Full=Queuosine biosynthesis protein QueE^100.0%	K10026|queE|http://www.genome.jp/dbget-bin/www_bget?ko:K10026	GO:0051539^4 iron, 4 sulfur cluster binding^molecular_function;GO:0016840^carbon-nitrogen lyase activity^molecular_function;GO:0000287^magnesium ion binding^molecular_function;GO:0042803^protein homodimerization activity^molecular_function;GO:1904047^S-adenosyl-L-methionine binding^molecular_function;GO:0008616^queuosine biosynthetic process^biological_process	COG0602^Catalyzes the conversion of 6-carboxy-5,6,7,8- tetrahydropterin (CPH4) to 7-carboxy-7-deazaguanine (CDG) (By similarity)^H	PF04055.20^Radical SAM superfamily	NA	NA	NA
CPEAOFNH_00875	11.3228	11.4465	11.6236	9.14637	10.0858	10.0363	1.65701	2.63123e-06	1.38709e-05	WP_003218613.1^MULTISPECIES: NADPH-dependent 7-cyano-7-deazaguanine reductase QueF^100.0%	O31678.1^RecName: Full=NADPH-dependent 7-cyano-7-deazaguanine reductase; AltName: Full=7-cyano-7-carbaguanine reductase; AltName: Full=NADPH-dependent nitrile oxidoreductase; AltName: Full=PreQ(0) reductase^100.0%	K09457|queF|http://www.genome.jp/dbget-bin/www_bget?ko:K09457	GO:0046872^metal ion binding^molecular_function;GO:0046857^oxidoreductase activity, acting on other nitrogenous compounds as donors, with NAD or NADP as acceptor^molecular_function;GO:0033739^preQ1 synthase activity^molecular_function;GO:0008616^queuosine biosynthetic process^biological_process;GO:0005737^cytoplasm^cellular_component	COG0780^Catalyzes the NADPH-dependent reduction of 7-cyano-7- deazaguanine (preQ0) to 7-aminomethyl-7-deazaguanine (preQ1) (By similarity)^S	PF14489.5^QueF-like protein	NA	NA	NA
CPEAOFNH_00876	7.81225	7.69445	7.57659	8.58624	9.42123	9.16873	-1.404	0.000225913	0.000832564	WP_022553431.1^MULTISPECIES: HxlR family transcriptional regulator^100.0%	O31679.1^RecName: Full=Uncharacterized HTH-type transcriptional regulator YkvN^98.31%	NA	GO:0003677^DNA binding^molecular_function	COG1733^transcription, DNA-dependent^K	PF01638.16^HxlR-like helix-turn-helix	NA	NA	NA
CPEAOFNH_00878	7.72857	7.09682	7.36449	8.35413	9.31	9.35399	-1.65777	0.000244036	0.000893612	WP_024716282.1^MULTISPECIES: XRE family transcriptional regulator^100.0%	NA	NA	NA	NA	PF13443.5^Cro/C1-type HTH DNA-binding domain	NA	NA	NA
CPEAOFNH_00879	7.70687	7.70727	7.81434	8.51005	9.74335	9.54286	-1.61592	0.000257835	0.000940712	WP_046160329.1^MULTISPECIES: hypothetical protein^100.0%	NA	NA	NA	NA	PF00070.26^Pyridine nucleotide-disulphide oxidoreductase	NA	NA	NA
CPEAOFNH_00880	9.34923	9.42782	9.31371	10.9395	11.7174	11.9025	-2.21284	1.05361e-10	9.84267e-10	KKB93171.1^lipase^100.0%	NA	NA	NA	NA	PF01764.24^Lipase (class 3)	NA	NA	NA
CPEAOFNH_00881	9.66463	9.51789	9.42744	9.9831	11.6255	11.0962	-1.51066	0.000985461	0.0031318	WP_024716279.1^MULTISPECIES: DUF1433 domain-containing protein^100.0%	NA	NA	NA	NA	PF07252.10^Protein of unknown function (DUF1433)	NA	SignalP-TM	o4-19i
CPEAOFNH_00883	8.11652	8.14434	8.2321	9.30008	9.71619	9.98907	-1.53212	3.04664e-06	1.59561e-05	WP_052720003.1^MULTISPECIES: hypothetical protein^100.0%	NA	NA	NA	COG1672^Archaeal ATPase^S	PF00156.26^Phosphoribosyl transferase domain	NA	NA	NA
CPEAOFNH_00884	7.18587	7.41077	7.46344	7.83868	9.1006	9.23429	-1.49019	0.00292499	0.00827444	WP_024716276.1^MULTISPECIES: hypothetical protein^100.0%	NA	NA	NA	NA	PF14947.5^Winged helix-turn-helix	NA	NA	NA
CPEAOFNH_00885	8.70341	8.88961	8.9277	9.60994	10.4742	10.7661	-1.51824	0.000119088	0.00046567	WP_024716275.1^MULTISPECIES: RNA-directed DNA polymerase^100.0%	P23070.1^RecName: Full=RNA-directed DNA polymerase from retron EC86; AltName: Full=EC86-RT; AltName: Full=Reverse transcriptase^34.47%	NA	GO:0003723^RNA binding^molecular_function;GO:0003964^RNA-directed DNA polymerase activity^molecular_function	COG3344^DNA polymerase^L	PF00078.26^Reverse transcriptase (RNA-dependent DNA polymerase)	NA	NA	NA
CPEAOFNH_00888	7.24729	7.70727	7.16181	8.7626	8.96869	9.73628	-1.8314	3.00562e-05	0.000130525	WP_010328531.1^MULTISPECIES: DUF2187 domain-containing protein^100.0%	O31684.2^RecName: Full=Uncharacterized protein YkvS^100.0%	NA	NA	COG4873^Uncharacterized protein conserved in bacteria (DUF2187)^S	PF09953.8^Uncharacterized protein conserved in bacteria (DUF2187)	NA	NA	NA
CPEAOFNH_00889	7.11074	7.02695	6.79173	8.15171	8.97287	8.51456	-1.60866	0.000105192	0.000415084	EHA29811.1^hypothetical protein BSSC8_29080^100.0%	C0H405.1^RecName: Full=Uncharacterized protein YkzS^98.44%	NA	NA	NA	PF13342.5^C-terminal repeat of topoisomerase	NA	NA	NA
CPEAOFNH_00893	13.0143	12.9669	12.824	16.232	18.2039	17.9331	-4.74099	7.97386e-22	2.23993e-20	WP_014479642.1^MULTISPECIES: cadmium-translocating P-type ATPase^100.0%	O31688.1^RecName: Full=Zinc-transporting ATPase; AltName: Full=Zn(2+)-translocating P-type ATPase^99.06%	K01534|zntA|http://www.genome.jp/dbget-bin/www_bget?ko:K01534	GO:0005524^ATP binding^molecular_function;GO:0019829^ATPase-coupled cation transmembrane transporter activity^molecular_function;GO:0046872^metal ion binding^molecular_function;GO:0006829^zinc ion transport^biological_process;GO:0016021^integral component of membrane^cellular_component;GO:0005886^plasma membrane^cellular_component	COG2217^p-type atpase^P	PF00122.19^E1-E2 ATPase	NA	SignalP-TM	i30-63o89-111i254-276o286-308i593-612o
CPEAOFNH_00894	6.00739	5.93275	6.05954	8.09778	8.0994	7.97528	-2.07548	6.81688e-08	4.51127e-07	WP_014476643.1^MULTISPECIES: hypothetical protein^100.0%	NA	NA	NA	NA	NA	NA	SignalP-TM	i9-26o31-53i
CPEAOFNH_00895	11.8601	11.7799	11.7661	12.0001	13.3842	13.4712	-1.28669	0.00257462	0.00738732	WP_014479643.1^aminopeptidase P family protein^100.0%	O31689.1^RecName: Full=Putative dipeptidase YkvY^99.45%	NA	GO:0016805^dipeptidase activity^molecular_function;GO:0046872^metal ion binding^molecular_function;GO:0008237^metallopeptidase activity^molecular_function	COG0006^Xaa-pro dipeptidase^E	PF00557.23^Metallopeptidase family M24	NA	NA	NA
CPEAOFNH_00899	12.0299	12.0804	12.1741	10.5906	9.70869	9.78775	2.00818	2.96768e-09	2.32835e-08	WP_046160337.1^MULTISPECIES: PTS glucose transporter subunit IICBA^100.0%	P20166.2^RecName: Full=PTS system glucose-specific EIICBA component; AltName: Full=EII-Glc/EIII-Glc; AltName: Full=EIICBA-Glc; AltName: Full=EIICBA-Glc 1; Includes: RecName: Full=Glucose permease IIC component; AltName: Full=PTS system glucose-specific EIIC component; Includes: RecName: Full=Glucose-specific phosphotransferase enzyme IIB component; AltName: Full=PTS system glucose-specific EIIB c…	K20116|PTS-Glc1-EIIA, ptsG, glcA, glcB|http://www.genome.jp/dbget-bin/www_bget?ko:K20116	GO:0005355^glucose transmembrane transporter activity^molecular_function;GO:0016301^kinase activity^molecular_function;GO:0008982^protein-N(PI)-phosphohistidine-sugar phosphotransferase activity^molecular_function;GO:0009401^phosphoenolpyruvate-dependent sugar phosphotransferase system^biological_process;GO:0016021^integral component of membrane^cellular_component;GO:0005886^plasma membrane^cellu…	COG1263|COG1264|COG2190^pts system^G	PF02378.17^Phosphotransferase system, EIIC	NA	SignalP-TM	i12-34o62-84i89-111o138-160i181-203o278-300i313-331o336-355i362-384o389-408i
CPEAOFNH_00904	7.15415	6.62914	6.71965	10.0829	11.447	11.3351	-4.23136	1.70617e-20	4.10401e-19	WP_046160338.1^MULTISPECIES: GNAT family N-acetyltransferase^100.0%	Q796K9.2^RecName: Full=Uncharacterized N-acetyltransferase YkwB^96.86%	NA	GO:0016747^transferase activity, transferring acyl groups other than amino-acyl groups^molecular_function	NA	PF00583.24^Acetyltransferase (GNAT) family	NA	NA	NA
CPEAOFNH_00905	9.28965	9.42394	9.38146	11.2797	11.7591	12.0697	-2.3736	8.02133e-15	1.18462e-13	WP_014479648.1^MULTISPECIES: methyl-accepting chemotaxis protein^100.0%	P54576.2^RecName: Full=Methyl-accepting chemotaxis protein McpC^97.26%	K03406|mcp|http://www.genome.jp/dbget-bin/www_bget?ko:K03406	GO:0050918^positive chemotaxis^biological_process;GO:0007165^signal transduction^biological_process;GO:0016021^integral component of membrane^cellular_component;GO:0005886^plasma membrane^cellular_component	COG0840^Methyl-accepting chemotaxis sensory transducer^T	PF00015.20^Methyl-accepting chemotaxis protein (MCP) signalling domain	NA	SignalP-TM	o10-32i278-297o
CPEAOFNH_00908	12.2254	12.2867	12.1322	12.876	14.3999	14.2836	-1.7818	3.7289e-05	0.000158844	WP_032725601.1^penicillin-binding protein 2^100.0%	Q796K8.3^RecName: Full=Penicillin-binding protein H^95.18%	NA	GO:0008658^penicillin binding^molecular_function;GO:0071972^peptidoglycan L,D-transpeptidase activity^molecular_function;GO:0071555^cell wall organization^biological_process;GO:0009252^peptidoglycan biosynthetic process^biological_process;GO:0008360^regulation of cell shape^biological_process;GO:0046677^response to antibiotic^biological_process;GO:0005887^integral component of plasma membrane^cel…	COG0768^penicillin-binding protein^M	PF00905.21^Penicillin binding protein transpeptidase domain	NA	SignalP-TM	i21-43o
CPEAOFNH_00911	10.2726	10.2907	10.2827	6.98603	7.10465	7.27135	3.17108	5.19243e-33	4.63511e-31	WP_003245246.1^MULTISPECIES: hypothetical protein^100.0%	C0H406.1^RecName: Full=Uncharacterized protein YkzT^100.0%	NA	NA	NA	NA	NA	NA	NA
CPEAOFNH_00912	9.82096	9.73218	9.84948	10.2141	11.2108	11.5441	-1.28955	0.00147987	0.00454135	WP_014476655.1^MULTISPECIES: chemotaxis protein CheV^100.0%	P37599.1^RecName: Full=Chemotaxis protein CheV^99.67%	K03415|cheV|http://www.genome.jp/dbget-bin/www_bget?ko:K03415	GO:0006935^chemotaxis^biological_process;GO:0000160^phosphorelay signal transduction system^biological_process	COG0784|COG0835^Chemotaxis protein (CheV)^NT	PF01584.18^CheW-like domain	NA	NA	NA
CPEAOFNH_00917	6.95989	7.08704	7.44866	9.97288	8.42028	8.21291	-1.92744	0.00119756	0.00375535	WP_015383534.1^MULTISPECIES: 2,4-dienoyl-CoA reductase^100.0%	O34717.1^RecName: Full=Probable 2,4-dienoyl-CoA reductase^99.61%	NA	GO:0008670^2,4-dienoyl-CoA reductase (NADPH) activity^molecular_function;GO:0006635^fatty acid beta-oxidation^biological_process	COG1028^Short-chain dehydrogenase reductase Sdr^S	PF13561.5^Enoyl-(Acyl carrier protein) reductase	NA	NA	NA
CPEAOFNH_00918	11.4447	11.5801	11.3207	11.7549	13.116	13.1389	-1.34493	0.00142043	0.00437567	WP_003232391.1^MULTISPECIES: EAL domain-containing protein^100.0%	O35014.1^RecName: Full=Uncharacterized EAL-domain containing protein YkuI^100.0%	NA	NA	COG2200^Diguanylate phosphodiesterase^T	PF10388.8^EAL-domain associated signalling protein domain	NA	NA	NA
CPEAOFNH_00921	9.96198	9.97811	9.74442	12.2327	14.0783	14.2179	-3.84681	4.55549e-14	6.14073e-13	2LZF_A^Chain A, Structure of the biofilm matrix promoter AbbA from B. subtilis >2LZF_B Chain B, Structure of the biofilm matrix promoter AbbA from B. subtilis^100.0%	O31697.1^RecName: Full=Uncharacterized protein YkzF^100.0%	NA	NA	NA	PF14156.5^Antirepressor AbbA	NA	NA	NA
CPEAOFNH_00926	9.70351	9.94196	9.74139	8.05968	5.52541	3.77329	3.03541	0.000794392	0.00258386	WP_014479663.1^MULTISPECIES: flavodoxin^100.0%	O34589.2^RecName: Full=Probable flavodoxin 2^97.35%	K03839|fldA, nifF, isiB|http://www.genome.jp/dbget-bin/www_bget?ko:K03839	GO:0009055^electron transfer activity^molecular_function;GO:0010181^FMN binding^molecular_function	COG0716^Flavodoxin^C	PF00258.24^Flavodoxin	AA6	NA	NA
CPEAOFNH_00928	10.3505	10.4603	10.3419	9.74441	8.94761	8.67226	1.18754	0.00193847	0.00577659	WP_043857415.1^MULTISPECIES: N-acetyldiaminopimelate deacetylase^100.0%	O34916.1^RecName: Full=N-acetyldiaminopimelate deacetylase^98.93%	K05823|E3.5.1.47|http://www.genome.jp/dbget-bin/www_bget?ko:K05823	GO:0050118^N-acetyldiaminopimelate deacetylase activity^molecular_function;GO:0019877^diaminopimelate biosynthetic process^biological_process;GO:0009089^lysine biosynthetic process via diaminopimelate^biological_process	COG1473^amidohydrolase^E	PF01546.27^Peptidase family M20/M25/M40	NA	NA	NA
CPEAOFNH_00929	8.39958	8.45673	8.44824	6.97347	7.36848	6.89826	1.34932	0.000174277	0.000656113	WP_003232382.1^MULTISPECIES: YkuS family protein^100.0%	O34783.1^RecName: Full=UPF0180 protein YkuS^100.0%	NA	NA	NA	PF03698.12^Uncharacterised protein family (UPF0180)	NA	NA	NA
CPEAOFNH_00931	8.66641	8.88398	8.78782	9.76094	10.7835	11.0131	-1.83171	7.94552e-06	3.88287e-05	WP_003245371.1^MULTISPECIES: peroxiredoxin^100.0%	O34564.1^RecName: Full=Putative peroxiredoxin YkuU^100.0%	NA	GO:0008379^thioredoxin peroxidase activity^molecular_function;GO:0045454^cell redox homeostasis^biological_process;GO:0042744^hydrogen peroxide catabolic process^biological_process;GO:0006979^response to oxidative stress^biological_process;GO:0005829^cytosol^cellular_component	COG0450^alkyl hydroperoxide reductase^O	PF00578.20^AhpC/TSA family	NA	NA	NA
CPEAOFNH_00932	9.55959	9.39452	9.29109	9.78987	11.0391	11.0394	-1.31076	0.0018855	0.00563966	WP_015252187.1^MULTISPECIES: TlpA family protein disulfide reductase^100.0%	O31699.2^RecName: Full=Thiol-disulfide oxidoreductase YkuV^99.32%	NA	GO:0016209^antioxidant activity^molecular_function;GO:0016491^oxidoreductase activity^molecular_function;GO:0045454^cell redox homeostasis^biological_process;GO:0005737^cytoplasm^cellular_component	COG0526^alkyl hydroperoxide reductase Thiol specific antioxidant Mal allergen^O	PF00578.20^AhpC/TSA family	NA	NA	NA
CPEAOFNH_00936	9.21475	8.96093	9.47383	10.2254	10.449	10.433	-1.14165	4.84913e-05	0.000202274	WP_014479671.1^MULTISPECIES: molybdopterin-synthase adenylyltransferase MoeB^100.0%	O31702.1^RecName: Full=Molybdopterin-synthase adenylyltransferase; AltName: Full=MoaD protein adenylase; AltName: Full=Molybdopterin-converting factor subunit 1 adenylase; AltName: Full=Sulfur carrier protein MoaD adenylyltransferase^99.71%	K11996|MOCS3, UBA4, moeB|http://www.genome.jp/dbget-bin/www_bget?ko:K11996	GO:0005524^ATP binding^molecular_function;GO:0046872^metal ion binding^molecular_function;GO:0061605^molybdopterin-synthase adenylyltransferase activity^molecular_function;GO:0016779^nucleotidyltransferase activity^molecular_function;GO:0008641^ubiquitin-like modifier activating enzyme activity^molecular_function;GO:0006777^Mo-molybdopterin cofactor biosynthetic process^biological_process;GO:0005…	COG0476^uba thif-type nad fad binding protein^H	PF00899.20^ThiF family	AA3	NA	NA
CPEAOFNH_00941	8.50394	8.66819	8.75514	12.0952	13.2524	13.0047	-4.22005	6.44806e-30	3.86595e-28	WP_069837480.1^ABC transporter ATP-binding protein^100.0%	O31707.3^RecName: Full=Uncharacterized ABC transporter ATP-binding protein YknU^99.66%	K06147|ABCB-BAC|http://www.genome.jp/dbget-bin/www_bget?ko:K06147	GO:0005524^ATP binding^molecular_function;GO:0042626^ATPase-coupled transmembrane transporter activity^molecular_function;GO:0016021^integral component of membrane^cellular_component;GO:0005886^plasma membrane^cellular_component	COG1132^(ABC) transporter^V	PF00664.22^ABC transporter transmembrane region	NA	SignalP-TM	i17-39o54-76i128-150o154-176i238-260o275-297i
CPEAOFNH_00942	8.91693	8.80865	8.54527	11.7713	12.7262	12.404	-3.59039	1.16494e-25	4.67958e-24	WP_014479676.1^ABC transporter ATP-binding protein^100.0%	O31708.1^RecName: Full=Uncharacterized ABC transporter ATP-binding protein YknV^99.67%	K06147|ABCB-BAC|http://www.genome.jp/dbget-bin/www_bget?ko:K06147	GO:0005524^ATP binding^molecular_function;GO:0042626^ATPase-coupled transmembrane transporter activity^molecular_function;GO:0016021^integral component of membrane^cellular_component;GO:0005886^plasma membrane^cellular_component	COG1132^ABC transporter^V	PF00664.22^ABC transporter transmembrane region	NA	SignalP-TM	i44-66o81-103i160-182o187-204i284-306o
CPEAOFNH_00943	8.28221	8.38674	8.37583	9.97761	10.5876	10.3637	-1.98416	3.52023e-11	3.48295e-10	AGE63284.1^putative permease^100.0%	O31709.1^RecName: Full=Membrane protein YknW^99.13%	NA	GO:0016021^integral component of membrane^cellular_component;GO:0005886^plasma membrane^cellular_component	NA	PF04893.16^Yip1 domain	NA	SignalP-TM	i38-60o91-113i126-148o168-190i203-225o
CPEAOFNH_00944	8.23244	8.4905	8.27883	10.1831	9.3067	9.3226	-1.33169	0.000672043	0.00222739	BAI85051.2^hypothetical protein BSNT_07933^100.0%	O31710.1^RecName: Full=Putative efflux system component YknX^98.94%	K02005|ABC.CD.TX|http://www.genome.jp/dbget-bin/www_bget?ko:K02005	GO:0042802^identical protein binding^molecular_function;GO:0005215^transporter activity^molecular_function;GO:0055085^transmembrane transport^biological_process;GO:0016021^integral component of membrane^cellular_component;GO:0005886^plasma membrane^cellular_component	COG0845^Efflux transporter rnd family, mfp subunit^V	PF16576.4^Barrel-sandwich domain of CusB or HlyD membrane-fusion	NA	SignalP-TM	i5-27o
CPEAOFNH_00955	9.38155	9.29188	9.16332	7.02913	7.44268	7.49053	1.95962	1.92172e-09	1.54083e-08	WP_003238865.1^MULTISPECIES: hypothetical protein^100.0%	Q45492.1^RecName: Full=Uncharacterized protein YkpC; Flags: Precursor^100.0%	NA	NA	NA	PF17447.1^Uncharacterized protein YkpC	NA	SignalP-TM	i9-31o
CPEAOFNH_00956	12.2478	12.2172	12.2154	10.0102	11.1392	10.8221	1.49799	2.77281e-05	0.000121333	BAI85064.1^cell-shape determining protein^100.0%	P39763.1^RecName: Full=Cell shape-determining protein MreBH; AltName: Full=Actin-like MreBH protein; AltName: Full=Rod shape-determining protein MreBH^100.0%	K03569|mreB|http://www.genome.jp/dbget-bin/www_bget?ko:K03569	GO:0005524^ATP binding^molecular_function;GO:0000902^cell morphogenesis^biological_process;GO:0008360^regulation of cell shape^biological_process;GO:0005737^cytoplasm^cellular_component	COG1077^Rod shape-determining protein, MreB^D	PF06723.12^MreB/Mbl protein	NA	NA	NA
CPEAOFNH_00957	13.8971	13.9152	13.5517	10.1701	11.7403	11.723	2.42598	9.85259e-08	6.38352e-07	WP_003244728.1^MULTISPECIES: AbrB/MazE/SpoVT family DNA-binding domain-containing protein^100.0%	P39758.1^RecName: Full=Putative transition state regulator Abh^100.0%	K06284|abrB|http://www.genome.jp/dbget-bin/www_bget?ko:K06284	GO:0003677^DNA binding^molecular_function	COG2002^Transcriptional regulator AbrB family^K	PF04014.17^Antidote-toxin recognition MazE, bacterial antitoxin	NA	NA	NA
CPEAOFNH_00961	12.3267	12.3887	12.3597	10.7917	11.1777	11.1879	1.29599	2.92572e-08	2.04038e-07	WP_069837481.1^adenine deaminase^100.0%	P39761.2^RecName: Full=Adenine deaminase; Short=Adenase; Short=Adenine aminase^98.44%	K01486|ade|http://www.genome.jp/dbget-bin/www_bget?ko:K01486	GO:0000034^adenine deaminase activity^molecular_function;GO:0006146^adenine catabolic process^biological_process;GO:0046101^hypoxanthine biosynthetic process^biological_process	COG1001^adenine deaminase^F	PF13382.5^Adenine deaminase C-terminal domain	CE9	NA	NA
CPEAOFNH_00964	8.33503	8.16772	8.37973	9.65878	9.96306	9.70254	-1.48639	7.62022e-08	5.00989e-07	BAI85073.2^hypothetical protein BSNT_07954^100.0%	Q45494.1^RecName: Full=Putative phosphatase YkrA^99.61%	K07024|K07024|http://www.genome.jp/dbget-bin/www_bget?ko:K07024	GO:0000287^magnesium ion binding^molecular_function;GO:0016791^phosphatase activity^molecular_function;GO:0005829^cytosol^cellular_component	COG0561^Hydrolase^S	PF08282.11^haloacid dehalogenase-like hydrolase	NA	NA	NA
CPEAOFNH_00966	4.46659	3.48133	4.31462	6.909	7.39364	6.91519	-3.01775	2.15789e-06	1.16041e-05	NA	NA	NA	NA	NA	PF09680.9^Protein of unknown function (Tiny_TM_bacill)	NA	SignalP-TM	o28-50i
CPEAOFNH_00971	14.6516	14.6817	14.768	11.9986	13.4835	13.5137	1.55308	0.000356608	0.0012722	WP_084992604.1^pyruvate dehydrogenase complex dihydrolipoyllysine-residue acetyltransferase^99.77%	P21883.2^RecName: Full=Dihydrolipoyllysine-residue acetyltransferase component of pyruvate dehydrogenase complex; AltName: Full=Dihydrolipoamide acetyltransferase component of pyruvate dehydrogenase complex; AltName: Full=E2; AltName: Full=S complex, 48 kDa subunit^99.1%	K00627|DLAT, aceF, pdhC|http://www.genome.jp/dbget-bin/www_bget?ko:K00627	GO:0004742^dihydrolipoyllysine-residue acetyltransferase activity^molecular_function;GO:0006096^glycolytic process^biological_process	COG0508^pyruvate dehydrogenase complex^C	PF00198.22^2-oxoacid dehydrogenases acyltransferase (catalytic domain)	NA	NA	NA
CPEAOFNH_00977	9.03194	9.09865	8.67799	7.69696	7.89435	7.57818	1.22299	0.000231235	0.000849837	BAI85087.1^hypothetical protein BSNT_07968^100.0%	O31719.1^RecName: Full=Uncharacterized protein YkzI^100.0%	NA	NA	NA	PF06476.11^Protein of unknown function (DUF1090)	NA	NA	NA
CPEAOFNH_00980	10.7026	10.5178	10.7934	8.63089	9.57761	9.74578	1.28496	0.000857452	0.00275993	WP_003245561.1^MULTISPECIES: class I SAM-dependent methyltransferase^100.0%	Q45500.1^RecName: Full=Putative S-adenosyl-L-methionine-dependent methyltransferase YktD^100.0%	NA	GO:0018423^protein C-terminal leucine carboxyl O-methyltransferase activity^molecular_function	COG3315^Methyltransferase^Q	PF04072.13^Leucine carboxyl methyltransferase	NA	NA	NA
CPEAOFNH_00982	10.1863	10.2198	10.1369	12.3973	13.9784	13.8042	-3.3639	2.06264e-14	2.90723e-13	WP_014479700.1^MULTISPECIES: peptidase M4 family protein^100.0%	P68735.1^RecName: Full=Bacillolysin; AltName: Full=MCP 76; AltName: Full=Neutral protease; Flags: Precursor >P68736.1 RecName: Full=Bacillolysin; AltName: Full=Neutral protease NprE; Flags: Precursor^99.81%	K01400|nprE|http://www.genome.jp/dbget-bin/www_bget?ko:K01400	GO:0046872^metal ion binding^molecular_function;GO:0004222^metalloendopeptidase activity^molecular_function;GO:0005576^extracellular region^cellular_component	COG3227^Neutral protease^E	PF01447.17^Thermolysin metallopeptidase, catalytic domain	NA	NA	NA
CPEAOFNH_00983	8.98463	9.05168	8.85104	10.9068	11.7531	11.6222	-2.5093	2.47296e-14	3.42547e-13	AOR97960.1^uncharacterized protein BSBS38_01680^100.0%	O07625.1^RecName: Full=Uncharacterized protein YlaA^94.87%	NA	GO:0016021^integral component of membrane^cellular_component;GO:0005886^plasma membrane^cellular_component	NA	PF16079.4^Phage holin family Hol44, in holin superfamily V	NA	SignalP-TM	o23-40i52-74o94-112i124-146o156-178i185-203o213-235i248-270o
CPEAOFNH_00985	7.96021	8.02141	7.98804	8.89997	9.75311	9.85291	-1.57227	5.10384e-05	0.000211144	WP_046160530.1^MULTISPECIES: sigma-70 family RNA polymerase sigma factor^100.0%	O07627.1^RecName: Full=RNA polymerase sigma factor YlaC^97.11%	K03088|SIG3.2, rpoE|http://www.genome.jp/dbget-bin/www_bget?ko:K03088	GO:0003677^DNA binding^molecular_function;GO:0003700^DNA-binding transcription factor activity^molecular_function;GO:0016987^sigma factor activity^molecular_function;GO:0006352^DNA-templated transcription, initiation^biological_process	NA	PF04542.13^Sigma-70 region 2	NA	NA	NA
CPEAOFNH_00986	7.3158	6.9749	7.05845	8.19831	9.06971	8.59556	-1.54634	0.000216314	0.000802339	WP_015715833.1^MULTISPECIES: anti-sigma-YlaC factor YlaD^100.0%	O07628.1^RecName: Full=Anti-sigma-YlaC factor YlaD^98.97%	NA	GO:0046872^metal ion binding^molecular_function;GO:0016021^integral component of membrane^cellular_component;GO:0005886^plasma membrane^cellular_component	COG5660^Membrane^S	PF13490.5^Putative zinc-finger	NA	NA	i71-93o
CPEAOFNH_00995	7.99047	8.24448	7.94653	9.58951	9.25272	9.30985	-1.32966	1.15353e-05	5.50326e-05	WP_003232263.1^MULTISPECIES: glutaminase A^100.0%	O07637.1^RecName: Full=Glutaminase 2^99.68%	K01425|glsA, GLS|http://www.genome.jp/dbget-bin/www_bget?ko:K01425	GO:0004359^glutaminase activity^molecular_function;GO:0006537^glutamate biosynthetic process^biological_process;GO:0006543^glutamine catabolic process^biological_process	COG2066^Glutaminase^E	PF04960.14^Glutaminase	NA	NA	NA
CPEAOFNH_00998	15.4897	15.5036	15.6382	13.3329	14.7123	14.6233	1.20126	0.00314433	0.00879582	WP_087614543.1^pyruvate carboxylase^100.0%	Q9KWU4.1^RecName: Full=Pyruvate carboxylase; AltName: Full=Pyruvic carboxylase; Short=PYC^99.74%	K01958|PC, pyc|http://www.genome.jp/dbget-bin/www_bget?ko:K01958	GO:0005524^ATP binding^molecular_function;GO:0009374^biotin binding^molecular_function;GO:0046872^metal ion binding^molecular_function;GO:0004736^pyruvate carboxylase activity^molecular_function;GO:0006094^gluconeogenesis^biological_process;GO:0006090^pyruvate metabolic process^biological_process;GO:0005737^cytoplasm^cellular_component	COG1038^Catalyzes a 2-step reaction, involving the ATP-dependent carboxylation of the covalently attached biotin in the first step and the transfer of the carboxyl group to pyruvate in the second (By similarity)^C	PF02436.17^Conserved carboxylase domain	NA	NA	NA
CPEAOFNH_01001	7.92305	8.11096	8.54874	11.5749	13.05	13.1013	-4.5111	4.65958e-22	1.33697e-20	WP_015252155.1^cytochrome c oxidase subunit II^95.51%	P24011.2^RecName: Full=Cytochrome c oxidase subunit 2; AltName: Full=Caa-3605 subunit 2; AltName: Full=Cytochrome aa3 subunit 2; AltName: Full=Cytochrome c oxidase polypeptide II; AltName: Full=Oxidase aa(3) subunit 2; Flags: Precursor^99.72%	K02275|coxB|http://www.genome.jp/dbget-bin/www_bget?ko:K02275	GO:0005507^copper ion binding^molecular_function;GO:0004129^cytochrome-c oxidase activity^molecular_function;GO:0020037^heme binding^molecular_function;GO:0042773^ATP synthesis coupled electron transport^biological_process;GO:0016021^integral component of membrane^cellular_component;GO:0005886^plasma membrane^cellular_component;GO:0070469^respirasome^cellular_component	COG1622|COG2857^cytochrome c1^C	PF00116.19^Cytochrome C oxidase subunit II, periplasmic domain	GT83	SignalP-TM	i7-29o44-66i87-109o
CPEAOFNH_01002	10.4188	10.42	10.5493	13.9037	15.5114	15.5924	-4.71789	1.44125e-24	5.12346e-23	WP_069964152.1^cytochrome c oxidase subunit I^100.0%	P24010.3^RecName: Full=Cytochrome c oxidase subunit 1; AltName: Full=Caa-3605 subunit 1; AltName: Full=Cytochrome aa3 subunit 1; AltName: Full=Cytochrome c oxidase polypeptide I; AltName: Full=Oxidase aa(3) subunit 1^99.68%	K02274|coxA|http://www.genome.jp/dbget-bin/www_bget?ko:K02274	GO:0004129^cytochrome-c oxidase activity^molecular_function;GO:0020037^heme binding^molecular_function;GO:0046872^metal ion binding^molecular_function;GO:0009060^aerobic respiration^biological_process;GO:0015990^electron transport coupled proton transport^biological_process;GO:0006119^oxidative phosphorylation^biological_process;GO:0016021^integral component of membrane^cellular_component;GO:0005…	COG0843^oxidase, subunit i^C	PF00115.19^Cytochrome C and Quinol oxidase polypeptide I	NA	SignalP-TM	i27-49o72-94i107-129o156-178i198-220o245-267i274-296o311-333i346-368o383-405i418-440o462-484i554-573o578-600i
CPEAOFNH_01003	9.1915	9.20642	9.36974	12.7462	14.4716	14.6043	-4.8929	1.36245e-23	4.52312e-22	WP_003232244.1^MULTISPECIES: cytochrome (ubi)quinol oxidase subunit III^100.0%	P24012.2^RecName: Full=Cytochrome c oxidase subunit 3; AltName: Full=Caa-3605 subunit 3; AltName: Full=Cytochrome aa3 subunit 3; AltName: Full=Cytochrome c oxidase polypeptide III; AltName: Full=Oxidase aa(3) subunit 3^100.0%	K02276|coxC|http://www.genome.jp/dbget-bin/www_bget?ko:K02276	GO:0009486^cytochrome bo3 ubiquinol oxidase activity^molecular_function;GO:0004129^cytochrome-c oxidase activity^molecular_function;GO:0009055^electron transfer activity^molecular_function;GO:0015453^oxidoreduction-driven active transmembrane transporter activity^molecular_function;GO:0019646^aerobic electron transport chain^biological_process;GO:0009060^aerobic respiration^biological_process;GO:…	COG1845^oxidase (Subunit III)^C	PF00510.17^Cytochrome c oxidase subunit III	NA	SignalP-TM	i27-49o64-86i99-121o141-163i184-206o
CPEAOFNH_01004	8.5615	8.87264	8.60318	11.9459	13.722	13.6386	-4.61516	2.25347e-21	5.99484e-20	WP_003232242.1^MULTISPECIES: cytochrome c oxidase subunit IVB^100.0%	P24013.1^RecName: Full=Cytochrome c oxidase subunit 4B; AltName: Full=Caa-3605 subunit 4B; AltName: Full=Cytochrome aa3 subunit 4B; AltName: Full=Cytochrome c oxidase polypeptide IVB^100.0%	K02277|coxD, ctaF|http://www.genome.jp/dbget-bin/www_bget?ko:K02277	GO:0004129^cytochrome-c oxidase activity^molecular_function;GO:0016021^integral component of membrane^cellular_component;GO:0005886^plasma membrane^cellular_component	COG3125^cytochrome C oxidase subunit IV^C	PF03626.13^Prokaryotic Cytochrome C oxidase subunit IV	NA	SignalP-TM	i29-48o53-75i87-109o
CPEAOFNH_01005	9.03774	8.94748	9.12197	11.3021	12.7125	12.7077	-3.33886	1.09941e-14	1.58292e-13	WP_015715837.1^MULTISPECIES: cytochrome c oxidase assembly factor CtaG^100.0%	O34329.1^RecName: Full=Protein CtaG^99.33%	K02862|ctaG|http://www.genome.jp/dbget-bin/www_bget?ko:K02862	GO:0016021^integral component of membrane^cellular_component;GO:0005886^plasma membrane^cellular_component	COG3336^Cytochrome c oxidase caa3-type, assembly factor ctag-related protein^S	PF09678.9^Cytochrome c oxidase caa3 assembly factor (Caa3_CtaG)	NA	SignalP-TM	o10-32i51-73o78-100i113-135o150-169i190-212o252-274i
CPEAOFNH_01006	10.8469	10.8077	10.2317	10.8157	12.771	12.6329	-1.64701	0.00175928	0.00530956	WP_003232238.1^MULTISPECIES: hypothetical protein^100.0%	O34743.1^RecName: Full=Uncharacterized protein YlbA^100.0%	NA	NA	NA	PF08868.9^YugN-like family	NA	NA	NA
CPEAOFNH_01007	7.0773	7.30511	7.24975	9.27344	9.39032	9.61458	-2.22531	3.44964e-13	4.18647e-12	WP_046160383.1^MULTISPECIES: CBS domain-containing protein^100.0%	O34682.2^RecName: Full=Uncharacterized protein YlbB^99.32%	NA	NA	COG0517^Signal transduction protein with cbs domains^S	PF00571.27^CBS domain	NA	NA	NA
CPEAOFNH_01008	9.83436	9.98471	9.74895	11.0324	11.4891	11.4816	-1.49063	2.00415e-08	1.42996e-07	KIO55964.1^hypothetical protein B4143_1255^100.0%	O34586.1^RecName: Full=Uncharacterized membrane protein YlbC^99.13%	NA	GO:0016021^integral component of membrane^cellular_component;GO:0005886^plasma membrane^cellular_component	COG2340^Cysteine-rich secretory protein family^S	PF14504.5^CAP-associated N-terminal	NA	SignalP-TM	i20-42o
CPEAOFNH_01021	13.5091	13.5372	13.2914	10.4062	12.3245	12.151	1.60599	0.00122051	0.00381243	WP_003154457.1^MULTISPECIES: 50S ribosomal protein L32^100.0%	O34687.3^RecName: Full=50S ribosomal protein L32 >A7Z4D1.1 RecName: Full=50S ribosomal protein L32^100.0%	K02911|RP-L32, MRPL32, rpmF|http://www.genome.jp/dbget-bin/www_bget?ko:K02911	GO:0003735^structural constituent of ribosome^molecular_function;GO:0006412^translation^biological_process;GO:0015934^large ribosomal subunit^cellular_component	COG0333^50s ribosomal protein l32^J	PF01783.22^Ribosomal L32p protein family	NA	NA	NA
CPEAOFNH_01023	8.98763	9.03398	9.06735	10.3319	12.1012	12.1528	-2.70826	6.48381e-08	4.31216e-07	WP_014476736.1^MULTISPECIES: N-acetyltransferase^100.0%	O34468.2^RecName: Full=Uncharacterized N-acetyltransferase YlbP^99.38%	NA	GO:0016747^transferase activity, transferring acyl groups other than amino-acyl groups^molecular_function	NA	PF00583.24^Acetyltransferase (GNAT) family	NA	NA	NA
CPEAOFNH_01024	8.80563	9.32968	9.22537	9.71737	10.6039	10.8165	-1.31462	0.00107038	0.00337762	WP_014479721.1^2-dehydropantoate 2-reductase^100.0%	O34661.1^RecName: Full=Probable 2-dehydropantoate 2-reductase; AltName: Full=Ketopantoate reductase; Short=KPA reductase^98.99%	K00077|panE, apbA|http://www.genome.jp/dbget-bin/www_bget?ko:K00077	GO:0008677^2-dehydropantoate 2-reductase activity^molecular_function;GO:0050661^NADP binding^molecular_function;GO:0033317^pantothenate biosynthetic process from valine^biological_process;GO:0005737^cytoplasm^cellular_component	COG1893^Catalyzes the NADPH-dependent reduction of ketopantoate into pantoic acid (By similarity)^H	PF02558.15^Ketopantoate reductase PanE/ApbA	NA	SignalP-TM	NA
CPEAOFNH_01025	11.0004	10.804	10.7898	11.3853	12.5756	12.6649	-1.44595	0.000305505	0.00110163	WP_014479722.1^MULTISPECIES: bacillithiol biosynthesis cysteine-adding enzyme BshC^100.0%	P55342.3^RecName: Full=Putative cysteine ligase BshC^98.89%	NA	GO:0016874^ligase activity^molecular_function	COG4365^UPF0747 protein^S	PF10079.8^Bacillithiol biosynthesis BshC	NA	NA	NA
CPEAOFNH_01026	11.7414	11.7191	11.7237	11.7471	13.5619	13.5749	-1.44633	0.00323317	0.00901294	BAI85139.1^cell division protein MraZ^100.0%	P55343.1^RecName: Full=Transcriptional regulator MraZ^100.0%	K03925|mraZ|http://www.genome.jp/dbget-bin/www_bget?ko:K03925	GO:0003700^DNA-binding transcription factor activity^molecular_function;GO:0000976^transcription regulatory region sequence-specific DNA binding^molecular_function;GO:2000143^negative regulation of DNA-templated transcription, initiation^biological_process;GO:0005737^cytoplasm^cellular_component;GO:0009295^nucleoid^cellular_component	COG2001^cell division protein MraZ^S	PF02381.17^MraZ protein, putative antitoxin-like	NA	NA	NA
CPEAOFNH_01034	11.2584	11.3285	11.2055	10.1218	10.0167	10.2812	1.1218	3.54622e-07	2.12298e-06	BAI85147.1^stage V sporulation protein E^100.0%	P07373.2^RecName: Full=Stage V sporulation protein E^100.0%	K03588|ftsW, spoVE|http://www.genome.jp/dbget-bin/www_bget?ko:K03588	GO:0015648^lipid-linked peptidoglycan transporter activity^molecular_function;GO:0051301^cell division^biological_process;GO:0009252^peptidoglycan biosynthetic process^biological_process;GO:0008360^regulation of cell shape^biological_process;GO:0030435^sporulation resulting in formation of a cellular spore^biological_process;GO:0032153^cell division site^cellular_component;GO:0005887^integral com…	COG0772^cell division protein^D	PF01098.18^Cell cycle protein	NA	SignalP-TM	o24-41i48-70o80-102i115-134o139-158i163-185o248-265i277-299o314-336i
CPEAOFNH_01035	14.3373	14.3448	14.2623	10.5658	10.955	11.1695	3.39908	3.33759e-40	4.32487e-38	WP_014479726.1^MULTISPECIES: undecaprenyldiphospho-muramoylpentapeptide beta-N-acetylglucosaminyltransferase^100.0%	P37585.3^RecName: Full=UDP-N-acetylglucosamine--N-acetylmuramyl-(pentapeptide) pyrophosphoryl-undecaprenol N-acetylglucosamine transferase; AltName: Full=Undecaprenyl-PP-MurNAc-pentapeptide-UDPGlcNAc GlcNAc transferase^99.17%	K02563|murG|http://www.genome.jp/dbget-bin/www_bget?ko:K02563	GO:0051991^UDP-N-acetyl-D-glucosamine:N-acetylmuramoyl-L-alanyl-D-glutamyl-meso-2,6-diaminopimelyl-D-alanyl-D-alanine-diphosphoundecaprenol 4-beta-N-acetylglucosaminlytransferase activity^molecular_function;GO:0050511^undecaprenyldiphospho-muramoylpentapeptide beta-N-acetylglucosaminyltransferase activity^molecular_function;GO:0005975^carbohydrate metabolic process^biological_process;GO:0007049^c…	COG0707^Cell wall formation. Catalyzes the transfer of a GlcNAc subunit on undecaprenyl-pyrophosphoryl-MurNAc-pentapeptide (lipid intermediate I) to form undecaprenyl-pyrophosphoryl-MurNAc- (pentapeptide)GlcNAc (lipid intermediate II) (By similarity)^M	PF03033.19^Glycosyltransferase family 28 N-terminal domain	GT28	NA	NA
CPEAOFNH_01036	15.1122	15.0667	14.9663	10.3008	11.1885	11.3241	4.04775	9.67068e-33	8.26535e-31	WP_003232182.1^MULTISPECIES: UDP-N-acetylenolpyruvoylglucosamine reductase^100.0%	P18579.1^RecName: Full=UDP-N-acetylenolpyruvoylglucosamine reductase; AltName: Full=UDP-N-acetylmuramate dehydrogenase^100.0%	K00075|murB|http://www.genome.jp/dbget-bin/www_bget?ko:K00075	GO:0071949^FAD binding^molecular_function;GO:0008762^UDP-N-acetylmuramate dehydrogenase activity^molecular_function;GO:0007049^cell cycle^biological_process;GO:0051301^cell division^biological_process;GO:0071555^cell wall organization^biological_process;GO:0009252^peptidoglycan biosynthetic process^biological_process;GO:0008360^regulation of cell shape^biological_process;GO:0005737^cytoplasm^cell…	COG0812^Cell wall formation (By similarity)^M	PF02873.15^UDP-N-acetylenolpyruvoylglucosamine reductase, C-terminal domain	NA	NA	NA
CPEAOFNH_01041	12.3817	12.2794	12.2826	12.5061	13.8895	14.0384	-1.30653	0.00245726	0.00711153	WP_087614547.1^cell division protein FtsA^100.0%	P28264.2^RecName: Full=Cell division protein FtsA^99.09%	K03590|ftsA|http://www.genome.jp/dbget-bin/www_bget?ko:K03590	GO:0016887^ATPase activity^molecular_function;GO:0051301^cell division^biological_process;GO:0043093^FtsZ-dependent cytokinesis^biological_process;GO:0030435^sporulation resulting in formation of a cellular spore^biological_process;GO:0032153^cell division site^cellular_component;GO:0009898^cytoplasmic side of plasma membrane^cellular_component	COG0849^This protein may be involved in anomalous filament growth. May be a component of the septum (By similarity)^D	PF14450.5^Cell division protein FtsA	NA	NA	NA
CPEAOFNH_01048	7.43498	7.43409	6.74408	9.43897	9.33295	8.71156	-1.96477	2.77315e-06	1.45808e-05	WP_014479731.1^MULTISPECIES: ABC transporter ATP-binding protein^100.0%	O31723.2^RecName: Full=Uncharacterized ABC transporter ATP-binding protein YlmA^99.24%	K02013|ABC.FEV.A|http://www.genome.jp/dbget-bin/www_bget?ko:K02013	GO:0005524^ATP binding^molecular_function;GO:0042626^ATPase-coupled transmembrane transporter activity^molecular_function;GO:0043190^ATP-binding cassette (ABC) transporter complex^cellular_component;GO:0005887^integral component of plasma membrane^cellular_component	COG1119^ABC transporter^P	PF00005.26^ABC transporter	NA	NA	NA
CPEAOFNH_01051	5.74883	4.28449	5.13743	8.54653	6.83762	8.77322	-3.13259	1.37291e-05	6.42021e-05	WP_015252132.1^YlmC/YmxH family sporulation protein^100.0%	O31725.1^RecName: Full=Probable sporulation protein YlmC^100.0%	NA	GO:0030435^sporulation resulting in formation of a cellular spore^biological_process	COG1873^sporulation protein, YlmC YmxH family^S	PF05239.15^PRC-barrel domain	NA	NA	NA
CPEAOFNH_01058	14.5402	14.5261	14.5885	12.4511	13.7205	13.5301	1.22047	0.00132393	0.00410357	BAI85170.2^isoleucyl-tRNA synthetase^100.0%	Q45477.3^RecName: Full=Isoleucine--tRNA ligase; AltName: Full=Isoleucyl-tRNA synthetase; Short=IleRS^99.57%	K01870|IARS, ileS|http://www.genome.jp/dbget-bin/www_bget?ko:K01870	GO:0002161^aminoacyl-tRNA editing activity^molecular_function;GO:0005524^ATP binding^molecular_function;GO:0004822^isoleucine-tRNA ligase activity^molecular_function;GO:0000049^tRNA binding^molecular_function;GO:0006428^isoleucyl-tRNA aminoacylation^biological_process;GO:0005829^cytosol^cellular_component	COG0060^amino acids such as valine, to avoid such errors it has two additional distinct tRNA(Ile)-dependent editing activities. One activity is designated as 'pretransfer' editing and involves the hydrolysis of activated Val-AMP. The other activity is designated 'posttransfer' editing and involves deacylation of mischarged Val-tRNA(Ile) (By similarity)^J	PF00133.21^tRNA synthetases class I (I, L, M and V)	NA	NA	NA
CPEAOFNH_01060	7.3158	7.62183	7.76147	8.42961	9.02613	9.57784	-1.51038	0.000675797	0.00223799	WP_069837495.1^lipoprotein signal peptidase^100.0%	Q45479.1^RecName: Full=Lipoprotein signal peptidase; AltName: Full=Prolipoprotein signal peptidase; AltName: Full=Signal peptidase II; Short=SPase II^99.35%	K03101|lspA|http://www.genome.jp/dbget-bin/www_bget?ko:K03101	GO:0004190^aspartic-type endopeptidase activity^molecular_function;GO:0016021^integral component of membrane^cellular_component;GO:0005886^plasma membrane^cellular_component	COG0597^This protein specifically catalyzes the removal of signal peptides from prolipoproteins (By similarity)^O	PF01252.17^Signal peptidase (SPase) II	NA	SignalP-TM	i52-74o84-101i122-144o
CPEAOFNH_01074	11.3175	11.2955	11.3978	10.1563	10.0878	9.84188	1.30267	1.04958e-08	7.79331e-08	WP_014479751.1^MULTISPECIES: sulfate adenylyltransferase^100.0%	O34764.1^RecName: Full=Sulfate adenylyltransferase; AltName: Full=ATP-sulfurylase; AltName: Full=Sulfate adenylate transferase; Short=SAT^99.74%	K00958|sat, met3|http://www.genome.jp/dbget-bin/www_bget?ko:K00958	GO:0005524^ATP binding^molecular_function;GO:0004781^sulfate adenylyltransferase (ATP) activity^molecular_function;GO:0070814^hydrogen sulfide biosynthetic process^biological_process;GO:0000103^sulfate assimilation^biological_process	COG2046^Sulfate adenylate transferase^P	PF01747.16^ATP-sulfurylase	NA	NA	NA
CPEAOFNH_01075	11.2251	11.3181	11.2483	8.98374	8.93909	8.89344	2.32671	4.50146e-28	2.2603e-26	WP_003232097.1^MULTISPECIES: adenylyl-sulfate kinase^100.0%	O34577.1^RecName: Full=Probable adenylyl-sulfate kinase; AltName: Full=APS kinase; AltName: Full=ATP adenosine-5'-phosphosulfate 3'-phosphotransferase; AltName: Full=Adenosine-5'-phosphosulfate kinase^100.0%	K00860|cysC|http://www.genome.jp/dbget-bin/www_bget?ko:K00860	GO:0004020^adenylylsulfate kinase activity^molecular_function;GO:0005524^ATP binding^molecular_function;GO:0070814^hydrogen sulfide biosynthetic process^biological_process;GO:0000103^sulfate assimilation^biological_process	COG0529^Catalyzes the synthesis of activated sulfate (By similarity)^P	PF01583.19^Adenylylsulphate kinase	NA	NA	NA
CPEAOFNH_01076	12.2943	12.2395	12.2645	10.1673	9.21793	9.1221	2.68097	4.42878e-13	5.32648e-12	WP_069837499.1^uroporphyrinogen-III C-methyltransferase^100.0%	O34744.1^RecName: Full=Uroporphyrinogen-III C-methyltransferase; Short=Urogen III methylase; AltName: Full=SUMT; AltName: Full=Uroporphyrinogen III methylase; Short=UROM^98.44%	K02303|cobA|http://www.genome.jp/dbget-bin/www_bget?ko:K02303	GO:0004851^uroporphyrin-III C-methyltransferase activity^molecular_function;GO:0009236^cobalamin biosynthetic process^biological_process;GO:0055114^oxidation-reduction process^biological_process;GO:0019354^siroheme biosynthetic process^biological_process	COG0007^Multifunctional enzyme that catalyzes the SAM-dependent methylation of uroporphyrinogen III at position C-2 and C-7 to form precorrin-2 and then position C-12 or C-18 to form trimethylpyrrocorphin 2. It also catalyzes the conversion of precorrin-2 into siroheme. This reaction consists of the NAD- dependent oxidation of precorrin-2 into sirohydrochlorin and its subsequent ferrochelation in…	PF00590.19^Tetrapyrrole (Corrin/Porphyrin) Methylases	NA	NA	NA
CPEAOFNH_01077	12.2565	12.321	12.5575	9.49055	9.94827	9.92155	2.58595	7.0965e-23	2.22708e-21	WP_069964156.1^MULTISPECIES: sirohydrochlorin chelatase^100.0%	O34632.1^RecName: Full=Sirohydrochlorin ferrochelatase^98.85%	K03794|sirB|http://www.genome.jp/dbget-bin/www_bget?ko:K03794	GO:0046872^metal ion binding^molecular_function;GO:0016852^sirohydrochlorin cobaltochelatase activity^molecular_function;GO:0051266^sirohydrochlorin ferrochelatase activity^molecular_function;GO:0009236^cobalamin biosynthetic process^biological_process;GO:0019354^siroheme biosynthetic process^biological_process	COG2138^cobalamin (vitamin B12) biosynthesis CbiX protein^H	PF01903.16^CbiX	NA	NA	NA
CPEAOFNH_01078	12.035	11.9507	11.9913	9.10237	9.6021	9.35399	2.62981	7.37539e-26	3.02316e-24	WP_021479316.1^bifunctional precorrin-2 dehydrogenase/sirohydrochlorin ferrochelatase^100.0%	O34813.1^RecName: Full=Precorrin-2 dehydrogenase^98.77%	K02304|MET8|http://www.genome.jp/dbget-bin/www_bget?ko:K02304	GO:0004325^ferrochelatase activity^molecular_function;GO:0043115^precorrin-2 dehydrogenase activity^molecular_function;GO:0009236^cobalamin biosynthetic process^biological_process;GO:0019354^siroheme biosynthetic process^biological_process	NA	PF13241.5^Putative NAD(P)-binding	NA	NA	NA
CPEAOFNH_01085	12.4548	12.4033	12.6112	10.5244	11.1984	11.166	1.49945	2.51754e-07	1.54396e-06	WP_015252114.1^MULTISPECIES: bifunctional phosphopantothenoylcysteine decarboxylase/phosphopantothenate--cysteine ligase CoaBC^100.0%	O35033.1^RecName: Full=Probable coenzyme A biosynthesis bifunctional protein CoaBC; AltName: Full=DNA/pantothenate metabolism flavoprotein; Includes: RecName: Full=Phosphopantothenoylcysteine decarboxylase; Short=PPCDC; AltName: Full=CoaC; Includes: RecName: Full=Phosphopantothenate--cysteine ligase; AltName: Full=CoaB; AltName: Full=PPC synthetase; Short=PPCS; AltName: Full=Phosphopantothenoylcy…	K13038|coaBC, dfp|http://www.genome.jp/dbget-bin/www_bget?ko:K13038	GO:0010181^FMN binding^molecular_function;GO:0046872^metal ion binding^molecular_function;GO:0004632^phosphopantothenate--cysteine ligase activity^molecular_function;GO:0004633^phosphopantothenoylcysteine decarboxylase activity^molecular_function;GO:0015937^coenzyme A biosynthetic process^biological_process;GO:0015941^pantothenate catabolic process^biological_process	COG0452^Phosphopantothenoylcysteine decarboxylase^H	PF04127.14^DNA / pantothenate metabolism flavoprotein	NA	NA	NA
CPEAOFNH_01086	13.2964	13.1976	13.4453	11.5981	12.0302	12.0959	1.39307	3.79102e-08	2.61659e-07	WP_069837502.1^primosomal protein N'^100.0%	P94461.2^RecName: Full=Primosomal protein N'; AltName: Full=ATP-dependent helicase PriA^95.9%	K04066|priA|http://www.genome.jp/dbget-bin/www_bget?ko:K04066	GO:0005524^ATP binding^molecular_function;GO:0043140^ATP-dependent 3'-5' DNA helicase activity^molecular_function;GO:0003677^DNA binding^molecular_function;GO:0008270^zinc ion binding^molecular_function;GO:0006310^DNA recombination^biological_process;GO:0006270^DNA replication initiation^biological_process;GO:0006269^DNA replication, synthesis of RNA primer^biological_process;GO:0006268^DNA unwin…	COG1198^Primosomal protein n'^L	PF04851.14^Type III restriction enzyme, res subunit	GT2	NA	NA
CPEAOFNH_01095	9.26264	9.19053	9.24903	7.98971	8.12967	8.03071	1.1875	1.24574e-05	5.90808e-05	WP_014479765.1^MULTISPECIES: thiamine diphosphokinase^100.0%	O34664.1^RecName: Full=Thiamine pyrophosphokinase; Short=TPK; AltName: Full=Thiamine diphosphokinase^99.53%	K00949|thiN, TPK1, THI80|http://www.genome.jp/dbget-bin/www_bget?ko:K00949	GO:0005524^ATP binding^molecular_function;GO:0016301^kinase activity^molecular_function;GO:0030975^thiamine binding^molecular_function;GO:0004788^thiamine diphosphokinase activity^molecular_function;GO:0009229^thiamine diphosphate biosynthetic process^biological_process;GO:0006772^thiamine metabolic process^biological_process	COG1564^thiamine^H	PF04263.15^Thiamin pyrophosphokinase, catalytic domain	NA	NA	NA
CPEAOFNH_01097	7.96021	8.23122	8.24927	9.39611	10.6902	10.8554	-2.29385	6.13437e-07	3.55069e-06	WP_003232054.1^MULTISPECIES: Asp23/Gls24 family envelope stress response protein^100.0%	O34318.1^RecName: Full=Uncharacterized protein YloU^100.0%	NA	NA	COG1302^alkaline-shock protein^S	PF03780.12^Asp23 family, cell envelope-related function	NA	NA	NA
CPEAOFNH_01102	11.3862	11.2843	11.3818	13.4828	15.066	15.3436	-3.47816	3.05902e-13	3.75782e-12	WP_003232044.1^MULTISPECIES: transcription factor FapR^100.0%	O34835.1^RecName: Full=Transcription factor FapR; AltName: Full=Fatty acid and phospholipid biosynthesis regulator^100.0%	NA	GO:0003677^DNA binding^molecular_function;GO:0003700^DNA-binding transcription factor activity^molecular_function;GO:0006633^fatty acid biosynthetic process^biological_process;GO:0045717^negative regulation of fatty acid biosynthetic process^biological_process;GO:0045892^negative regulation of transcription, DNA-templated^biological_process	COG2050^Transcriptional factor involved in regulation of membrane lipid biosynthesis by repressing genes involved in fatty acid and phospholipid metabolism (By similarity)^K	PF03061.21^Thioesterase superfamily	NA	NA	NA
CPEAOFNH_01103	11.3748	11.3202	11.4896	13.6197	15.3478	15.4886	-3.63238	8.11476e-14	1.07227e-12	WP_003232041.1^MULTISPECIES: phosphate acyltransferase PlsX^100.0%	P71018.2^RecName: Full=Phosphate acyltransferase; AltName: Full=Acyl-ACP phosphotransacylase; AltName: Full=Acyl-^100.0%	K03621|plsX|http://www.genome.jp/dbget-bin/www_bget?ko:K03621	GO:0043811^phosphate:acyl-[acyl carrier protein] acyltransferase activity^molecular_function;GO:0006633^fatty acid biosynthetic process^biological_process;GO:0008654^phospholipid biosynthetic process^biological_process;GO:0005737^cytoplasm^cellular_component	COG0416^Catalyzes the reversible formation of acyl-phosphate (acyl-PO(4)) from acyl- acyl-carrier-protein (acyl-ACP). This enzyme utilizes acyl-ACP as fatty acyl donor, but not acyl-CoA (By similarity)^I	PF02504.14^Fatty acid synthesis protein	NA	NA	NA
CPEAOFNH_01104	10.5125	10.4489	10.7443	12.1614	13.812	13.909	-2.90928	1.04796e-09	8.69764e-09	WP_046160398.1^MULTISPECIES: ACP S-malonyltransferase^100.0%	P71019.2^RecName: Full=Malonyl CoA-acyl carrier protein transacylase; Short=MCT^99.37%	K00645|fabD|http://www.genome.jp/dbget-bin/www_bget?ko:K00645	GO:0004314^[acyl-carrier-protein] S-malonyltransferase activity^molecular_function;GO:0006633^fatty acid biosynthetic process^biological_process;GO:0005829^cytosol^cellular_component	COG0331^malonyl CoA-acyl carrier protein transacylase^I	PF00698.20^Acyl transferase domain	NA	NA	NA
CPEAOFNH_01105	11.704	11.5223	11.6306	13.3387	15.063	15.063	-3.0608	1.04546e-10	9.80108e-10	WP_046160399.1^MULTISPECIES: 3-oxoacyl-^100.0%	P51831.3^RecName: Full=3-oxoacyl-^99.19%	K00059|fabG|http://www.genome.jp/dbget-bin/www_bget?ko:K00059	GO:0102131^3-oxo-glutaryl-[acp] methyl ester reductase activity^molecular_function;GO:0102132^3-oxo-pimeloyl-[acp] methyl ester reductase activity^molecular_function;GO:0004316^3-oxoacyl-[acyl-carrier-protein] reductase (NADPH) activity^molecular_function;GO:0051287^NAD binding^molecular_function;GO:0006633^fatty acid biosynthetic process^biological_process	NA	PF13561.5^Enoyl-(Acyl carrier protein) reductase	NA	NA	NA
CPEAOFNH_01106	10.7938	10.7716	10.5044	11.4106	13.6279	13.4276	-2.40807	9.77161e-06	4.71219e-05	2X2B_A^Chain A, Crystal Structure Of Malonyl-Acp (Acyl Carrier Protein) From Bacillus Subtilis^100.0%	P80643.1^RecName: Full=Acyl carrier protein; Short=ACP >A7Z4L2.1 RecName: Full=Acyl carrier protein; Short=ACP^100.0%	K02078|acpP|http://www.genome.jp/dbget-bin/www_bget?ko:K02078	GO:0000035^acyl binding^molecular_function;GO:0000036^acyl carrier activity^molecular_function;GO:0009245^lipid A biosynthetic process^biological_process;GO:0005829^cytosol^cellular_component	COG0236^Carrier of the growing fatty acid chain in fatty acid biosynthesis (By similarity)^I	PF00550.24^Phosphopantetheine attachment site	NA	NA	NA
CPEAOFNH_01107	10.6666	10.6614	10.8557	11.5907	13.3791	13.3199	-2.23328	4.24211e-06	2.1791e-05	WP_003232030.1^MULTISPECIES: ribonuclease III^100.0%	P51833.2^RecName: Full=Ribonuclease 3; AltName: Full=Ribonuclease III; Short=RNase III^100.0%	K03685|rnc, DROSHA, RNT1|http://www.genome.jp/dbget-bin/www_bget?ko:K03685	GO:0003725^double-stranded RNA binding^molecular_function;GO:0046872^metal ion binding^molecular_function;GO:0004525^ribonuclease III activity^molecular_function;GO:0006397^mRNA processing^biological_process;GO:0006396^RNA processing^biological_process;GO:0016075^rRNA catabolic process^biological_process;GO:0006364^rRNA processing^biological_process;GO:0008033^tRNA processing^biological_process;G…	COG0571^Digests double-stranded RNA. Involved in the processing of primary rRNA transcript to yield the immediate precursors to the large and small rRNAs (23S and 16S). Also processes some mRNAs, and tRNAs when they are encoded in the rRNA operon (By similarity)^K	PF14622.5^Ribonuclease-III-like	NA	NA	NA
CPEAOFNH_01110	8.00832	8.56281	8.17485	10.1514	11.3531	11.8246	-3.00009	4.37662e-10	3.81364e-09	AGE63442.1^hypothetical protein C663_1640^100.0%	O31737.1^RecName: Full=Uncharacterized protein YlqB; Flags: Precursor^100.0%	NA	GO:0005576^extracellular region^cellular_component	NA	PF13620.5^Carboxypeptidase regulatory-like domain	NA	NA	NA
CPEAOFNH_01116	10.3747	10.1674	10.0551	8.84934	9.18948	9.05493	1.17055	1.47696e-05	6.84309e-05	WP_003232013.1^MULTISPECIES: ribosome maturation factor RimM^100.0%	O31740.1^RecName: Full=Ribosome maturation factor RimM^100.0%	K02860|rimM|http://www.genome.jp/dbget-bin/www_bget?ko:K02860	GO:0043022^ribosome binding^molecular_function;GO:0042274^ribosomal small subunit biogenesis^biological_process;GO:0006364^rRNA processing^biological_process;GO:0005840^ribosome^cellular_component	COG0806^An accessory protein needed during the final step in the assembly of 30S ribosomal subunit, possibly for assembly of the head region. Probably interacts with S19. Essential for efficient processing of 16S rRNA. May be needed both before and after RbfA during the maturation of 16S rRNA. It has affinity for free ribosomal 30S subunits but not for 70S ribosomes (By similarity)^J	PF01782.17^RimM N-terminal domain	NA	NA	NA
CPEAOFNH_01117	11.3592	11.3623	11.3647	9.52967	9.92041	10.0089	1.53078	1.64984e-09	1.33348e-08	WP_003232011.1^MULTISPECIES: tRNA (guanosine(37)-N1)-methyltransferase TrmD^100.0%	O31741.1^RecName: Full=tRNA (guanine-N(1)-)-methyltransferase; AltName: Full=M1G-methyltransferase; AltName: Full=tRNA^99.59%	K00554|trmD|http://www.genome.jp/dbget-bin/www_bget?ko:K00554	GO:0052906^tRNA (guanine(37)-N(1))-methyltransferase activity^molecular_function;GO:0009019^tRNA (guanine-N1-)-methyltransferase activity^molecular_function;GO:0002939^tRNA N1-guanine methylation^biological_process;GO:0005829^cytosol^cellular_component	COG0336^Specifically methylates guanosine-37 in various tRNAs (By similarity)^J	PF01746.20^tRNA (Guanine-1)-methyltransferase	NA	NA	NA
CPEAOFNH_01118	17.1291	17.1034	16.9107	13.6359	15.4917	15.2831	2.04561	1.9822e-05	8.97687e-05	AGA24099.1^50S ribosomal protein L19^100.0%	O31742.2^RecName: Full=50S ribosomal protein L19^100.0%	K02884|RP-L19, MRPL19, rplS|http://www.genome.jp/dbget-bin/www_bget?ko:K02884	GO:0003735^structural constituent of ribosome^molecular_function;GO:0006412^translation^biological_process;GO:0022625^cytosolic large ribosomal subunit^cellular_component	COG0335^This protein is located at the 30S-50S ribosomal subunit interface and may play a role in the structure and function of the aminoacyl-tRNA binding site (By similarity)^J	PF01245.19^Ribosomal protein L19	NA	NA	NA
CPEAOFNH_01119	11.9163	11.9392	11.8828	10.0278	10.8453	10.7649	1.32488	2.3704e-05	0.000105564	WP_014479772.1^MULTISPECIES: ribosome biogenesis GTPase YlqF^100.0%	O31743.1^RecName: Full=Ribosome biogenesis GTPase A^99.29%	K14540|rbgA|http://www.genome.jp/dbget-bin/www_bget?ko:K14540	GO:0005525^GTP binding^molecular_function;GO:0003924^GTPase activity^molecular_function;GO:0003723^RNA binding^molecular_function;GO:0042254^ribosome biogenesis^biological_process;GO:0005737^cytoplasm^cellular_component	COG1161^Required for a late step of 50S ribosomal subunit assembly. Has GTPase activity (By similarity)^S	PF01926.22^50S ribosome-binding GTPase	NA	NA	NA
CPEAOFNH_01121	12.1079	12.0841	12.2815	10.6121	11.0251	11.2609	1.17148	2.29596e-05	0.000102794	WP_014479774.1^hypothetical protein^100.0%	O31745.1^RecName: Full=Uncharacterized protein YlqG^99.48%	NA	NA	NA	NA	NA	NA	NA
CPEAOFNH_01122	8.95425	9.10835	9.03802	8.0327	7.19329	7.19021	1.5026	0.000224988	0.000829914	WP_003232001.1^MULTISPECIES: FlhB-like flagellar biosynthesis protein^100.0%	O34867.1^RecName: Full=Uncharacterized protein YlqH^100.0%	K04061|flhB2|http://www.genome.jp/dbget-bin/www_bget?ko:K04061	GO:0009306^protein secretion^biological_process;GO:0016020^membrane^cellular_component	COG2257^flagellar^S	PF01312.18^FlhB HrpN YscU SpaS Family	NA	NA	NA
CPEAOFNH_01123	10.8804	10.786	11.1722	12.3264	13.9518	13.855	-2.58743	1.82226e-08	1.30715e-07	WP_003244732.1^MULTISPECIES: ADP-forming succinate--CoA ligase subunit beta^100.0%	P80886.2^RecName: Full=Succinate--CoA ligase^100.0%	K01903|sucC|http://www.genome.jp/dbget-bin/www_bget?ko:K01903	GO:0005524^ATP binding^molecular_function;GO:0000287^magnesium ion binding^molecular_function;GO:0004775^succinate-CoA ligase (ADP-forming) activity^molecular_function;GO:0006099^tricarboxylic acid cycle^biological_process	COG0045^Succinyl-CoA synthetase subunit beta^C	PF08442.9^ATP-grasp domain	NA	NA	NA
CPEAOFNH_01124	11.5965	11.4474	11.6016	12.6557	14.3776	14.4448	-2.47586	2.524e-07	1.54556e-06	WP_003238566.1^MULTISPECIES: succinate--CoA ligase subunit alpha^100.0%	P80865.3^RecName: Full=Succinate--CoA ligase^100.0%	K01902|sucD|http://www.genome.jp/dbget-bin/www_bget?ko:K01902	GO:0048037^cofactor binding^molecular_function;GO:0004550^nucleoside diphosphate kinase activity^molecular_function;GO:0000166^nucleotide binding^molecular_function;GO:0004775^succinate-CoA ligase (ADP-forming) activity^molecular_function;GO:0009142^nucleoside triphosphate biosynthetic process^biological_process;GO:0006105^succinate metabolic process^biological_process;GO:0006104^succinyl-CoA met…	COG0074^Succinyl-CoA ligase ADP-forming subunit alpha^C	PF02629.18^CoA binding domain	NA	NA	NA
CPEAOFNH_01125	10.4744	10.5114	10.5903	11.0888	12.5998	12.5735	-1.71102	0.000117813	0.000461714	WP_014479775.1^MULTISPECIES: DNA-protecting protein DprA^100.0%	P39813.2^RecName: Full=DNA processing protein DprA; AltName: Full=Protein Smf^99.66%	K04096|smf|http://www.genome.jp/dbget-bin/www_bget?ko:K04096	GO:0003677^DNA binding^molecular_function;GO:0030420^establishment of competence for transformation^biological_process;GO:0005737^cytoplasm^cellular_component	COG0758^DNA protecting protein DprA^L	PF02481.14^DNA recombination-mediator protein A	NA	NA	NA
CPEAOFNH_01135	10.1016	10.1143	10.2816	11.0309	11.154	11.8003	-1.20154	0.000157755	0.000600095	WP_046160402.1^MULTISPECIES: flagellar basal body M-ring protein FliF^100.0%	P23447.2^RecName: Full=Flagellar M-ring protein^99.44%	K02409|fliF|http://www.genome.jp/dbget-bin/www_bget?ko:K02409	GO:0003774^motor activity^molecular_function;GO:0071973^bacterial-type flagellum-dependent cell motility^biological_process;GO:0009431^bacterial-type flagellum basal body, MS ring^cellular_component;GO:0016021^integral component of membrane^cellular_component;GO:0005886^plasma membrane^cellular_component	COG1766^The M ring may be actively involved in energy transduction (By similarity)^N	PF01514.16^Secretory protein of YscJ/FliF family	NA	SignalP-TM	i25-47o449-471i
CPEAOFNH_01167	10.9892	11.0049	11.142	11.8599	13.3824	13.2863	-1.94203	8.9773e-06	4.36584e-05	WP_003231925.1^MULTISPECIES: isoprenyl transferase^100.0%	O31751.1^RecName: Full=Isoprenyl transferase^100.0%	K00806|uppS|http://www.genome.jp/dbget-bin/www_bget?ko:K00806	GO:0008834^di-trans,poly-cis-decaprenylcistransferase activity^molecular_function;GO:0000287^magnesium ion binding^molecular_function;GO:0030145^manganese ion binding^molecular_function;GO:0002094^polyprenyltransferase activity^molecular_function;GO:0016094^polyprenol biosynthetic process^biological_process;GO:0005829^cytosol^cellular_component	COG0020^Catalyzes the condensation of isopentenyl diphosphate (IPP) with allylic pyrophosphates generating different type of terpenoids (By similarity)^I	PF01255.18^Putative undecaprenyl diphosphate synthase	NA	NA	NA
CPEAOFNH_01168	10.3066	10.342	10.3823	11.0065	12.4441	12.2966	-1.69945	6.11569e-05	0.00025017	WP_072174243.1^MULTISPECIES: phosphatidate cytidylyltransferase^100.0%	O31752.1^RecName: Full=Phosphatidate cytidylyltransferase; AltName: Full=CDP-DAG synthase; AltName: Full=CDP-DG synthase; AltName: Full=CDP-diacylglycerol synthase; Short=CDS; AltName: Full=CDP-diglyceride pyrophosphorylase; AltName: Full=CDP-diglyceride synthase; AltName: Full=CTP:phosphatidate cytidylyltransferase^99.62%	K00981|E2.7.7.41, CDS1, CDS2, cdsA|http://www.genome.jp/dbget-bin/www_bget?ko:K00981	GO:0004605^phosphatidate cytidylyltransferase activity^molecular_function;GO:0016024^CDP-diacylglycerol biosynthetic process^biological_process;GO:0016021^integral component of membrane^cellular_component;GO:0005886^plasma membrane^cellular_component	COG0575^Phosphatidate cytidylyltransferase^I	PF01148.19^Cytidylyltransferase family	NA	SignalP-TM	i12-34o49-68i81-98o108-127i134-156o176-194i201-223o243-265i
CPEAOFNH_01169	10.642	10.6315	10.5053	10.9824	12.181	12.2398	-1.31066	0.00103884	0.00328584	WP_003245155.1^MULTISPECIES: 1-deoxy-D-xylulose-5-phosphate reductoisomerase^100.0%	O31753.2^RecName: Full=1-deoxy-D-xylulose 5-phosphate reductoisomerase; Short=DXP reductoisomerase; AltName: Full=1-deoxyxylulose-5-phosphate reductoisomerase; AltName: Full=2-C-methyl-D-erythritol 4-phosphate synthase^100.0%	K00099|dxr|http://www.genome.jp/dbget-bin/www_bget?ko:K00099	GO:0030604^1-deoxy-D-xylulose-5-phosphate reductoisomerase activity^molecular_function;GO:0030145^manganese ion binding^molecular_function;GO:0070402^NADPH binding^molecular_function;GO:0051484^isopentenyl diphosphate biosynthetic process, methylerythritol 4-phosphate pathway involved in terpenoid biosynthetic process^biological_process	COG0743^Catalyzes the NADP-dependent rearrangement and reduction of 1-deoxy-D-xylulose-5-phosphate (DXP) to 2-C-methyl-D-erythritol 4-phosphate (MEP) (By similarity)^I	PF08436.11^1-deoxy-D-xylulose 5-phosphate reductoisomerase C-terminal	NA	NA	NA
CPEAOFNH_01185	11.5047	11.4488	11.4395	9.92641	9.5994	9.7171	1.71004	5.48989e-14	7.35096e-13	WP_003245717.1^MULTISPECIES: insulinase family protein^100.0%	Q04805.3^RecName: Full=Uncharacterized zinc protease YmxG; AltName: Full=ORFP^100.0%	NA	GO:0046872^metal ion binding^molecular_function;GO:0004222^metalloendopeptidase activity^molecular_function	COG0612^Peptidase, M16^O	PF00675.19^Insulinase (Peptidase family M16)	NA	NA	NA
CPEAOFNH_01186	8.39507	8.4453	8.04813	7.07686	5.88608	5.33729	2.01671	0.000824084	0.0026661	AFQ57608.1^YmxH^100.0%	Q04811.1^RecName: Full=Uncharacterized protein YmxH; AltName: Full=ORFZ^100.0%	NA	GO:0030435^sporulation resulting in formation of a cellular spore^biological_process	COG1873^sporulation protein, YlmC YmxH family^S	PF05239.15^PRC-barrel domain	NA	NA	NA
CPEAOFNH_01196	11.8522	11.8996	11.9483	12.2198	13.7751	13.839	-1.54399	0.000647511	0.00215497	WP_003245732.1^MULTISPECIES: GntR family transcriptional regulator^100.0%	O31761.1^RecName: Full=Uncharacterized HTH-type transcriptional regulator YmfC^100.0%	K03710|K03710|http://www.genome.jp/dbget-bin/www_bget?ko:K03710	GO:0003677^DNA binding^molecular_function;GO:0003700^DNA-binding transcription factor activity^molecular_function;GO:0045892^negative regulation of transcription, DNA-templated^biological_process	COG2188^Transcriptional regulator^K	PF07702.12^UTRA domain	NA	NA	NA
CPEAOFNH_01200	10.0291	10.1721	10.1621	8.98217	8.44456	8.50899	1.45506	1.13704e-06	6.35255e-06	AGE63529.1^3-ketoacyl-(acyl-carrier-protein) reductase^100.0%	O31767.2^RecName: Full=Uncharacterized oxidoreductase YmfI^99.17%	K00059|fabG|http://www.genome.jp/dbget-bin/www_bget?ko:K00059	GO:0016491^oxidoreductase activity^molecular_function	COG1028^Short-chain dehydrogenase reductase Sdr^IQ	PF13561.5^Enoyl-(Acyl carrier protein) reductase	NA	NA	NA
CPEAOFNH_01201	9.86897	9.88809	10.0016	7.71592	8.36411	8.61642	1.64914	4.11045e-06	2.11688e-05	AFQ57623.1^YmfJ^100.0%	O31768.1^RecName: Full=Uncharacterized protein YmfJ^100.0%	NA	NA	NA	PF11588.7^Protein of unknown function (DUF3243)	NA	NA	NA
CPEAOFNH_01202	10.5536	10.5949	10.6505	11.4899	13.111	13.1251	-2.14969	3.48515e-06	1.81111e-05	WP_003220998.1^MULTISPECIES: DUF3388 domain-containing protein^100.0%	O31769.2^RecName: Full=Uncharacterized protein YmfK^99.62%	NA	NA	NA	PF11868.7^Protein of unknown function (DUF3388)	NA	SignalP-TM	NA
CPEAOFNH_01206	16.681	16.6794	16.5919	12.3246	13.9065	13.9481	3.08926	7.16061e-12	7.58949e-11	WP_003245789.1^MULTISPECIES: recombinase RecA^100.0%	P16971.2^RecName: Full=Protein RecA; AltName: Full=Recombinase A^100.0%	K03553|recA|http://www.genome.jp/dbget-bin/www_bget?ko:K03553	GO:0005524^ATP binding^molecular_function;GO:0003684^damaged DNA binding^molecular_function;GO:0008094^DNA-dependent ATPase activity^molecular_function;GO:0003697^single-stranded DNA binding^molecular_function;GO:0006310^DNA recombination^biological_process;GO:0006281^DNA repair^biological_process;GO:0030420^establishment of competence for transformation^biological_process;GO:0009432^SOS response…	COG0468^Can catalyze the hydrolysis of ATP in the presence of single-stranded DNA, the ATP-dependent uptake of single-stranded DNA by duplex DNA, and the ATP-dependent hybridization of homologous single-stranded DNAs. It interacts with LexA causing its activation and leading to its autocatalytic cleavage (By similarity)^L	PF00154.20^recA bacterial DNA recombination protein	NA	NA	NA
CPEAOFNH_01212	12.2665	12.3734	12.2113	12.6057	14.399	14.5659	-1.7986	0.000322963	0.00116041	WP_014664025.1^MULTISPECIES: glycine C-acetyltransferase^100.0%	O31777.1^RecName: Full=8-amino-7-oxononanoate synthase 1; Short=AONS; AltName: Full=7-keto-8-amino-pelargonic acid synthase; Short=7-KAP synthase; Short=KAPA synthase; AltName: Full=8-amino-7-ketopelargonate synthase; AltName: Full=Alpha-oxoamine synthase^99.49%	K00639|kbl, GCAT|http://www.genome.jp/dbget-bin/www_bget?ko:K00639	GO:0008710^8-amino-7-oxononanoate synthase activity^molecular_function;GO:0008890^glycine C-acetyltransferase activity^molecular_function;GO:0030170^pyridoxal phosphate binding^molecular_function;GO:0009102^biotin biosynthetic process^biological_process	COG0156^8-amino-7-oxononanoate synthase^H	PF00155.20^Aminotransferase class I and II	GH27	NA	NA
CPEAOFNH_01217	13.0602	13.0485	13.2376	11.4222	12.2771	12.1928	1.10687	0.00048181	0.00165705	BAI85335.1^DNA mismatch repair protein^100.0%	P49850.1^RecName: Full=DNA mismatch repair protein MutL^97.61%	K03572|mutL|http://www.genome.jp/dbget-bin/www_bget?ko:K03572	GO:0005524^ATP binding^molecular_function;GO:0016887^ATPase activity^molecular_function;GO:0030983^mismatched DNA binding^molecular_function;GO:0006298^mismatch repair^biological_process;GO:0032300^mismatch repair complex^cellular_component	COG0323^This protein is involved in the repair of mismatches in DNA. It is required for dam-dependent methyl-directed DNA mismatch repair. May act as a molecular matchmaker , a protein that promotes the formation of a stable complex between two or more DNA-binding proteins in an ATP-dependent manner without itself being part of a final effector complex (By similarity)^L	PF08676.10^MutL C terminal dimerisation domain	NA	NA	NA
CPEAOFNH_01220	10.6534	10.5546	10.0317	11.0913	12.9992	12.8089	-2.07649	5.4708e-05	0.000225397	WP_033881685.1^MULTISPECIES: hypothetical protein^100.0%	O31643.1^RecName: Full=Uncharacterized protein YjdB; Flags: Precursor^51.26%	NA	NA	COG5492^ig domain protein group 2 domain protein^N	PF02368.17^Bacterial Ig-like domain (group 2)	NA	NA	NA
CPEAOFNH_01221	7.92931	7.73257	7.71897	9.51133	8.30566	9.1652	-1.28634	0.00348686	0.00963987	WP_049832639.1^MULTISPECIES: hypothetical protein^100.0%	NA	NA	NA	NA	PF11188.7^Protein of unknown function (DUF2975)	NA	SignalP-TM	o15-37i69-86o96-118i131-153o168-186i
CPEAOFNH_01226	6.58485	6.47276	6.44948	9.23188	9.36828	9.01622	-2.72328	3.7872e-17	6.5574e-16	WP_033881251.1^MULTISPECIES: hypothetical protein^100.0%	NA	NA	NA	NA	PF15397.5^Domain of unknown function (DUF4618)	NA	SignalP-TM	i12-33o43-65i
CPEAOFNH_01243	9.30899	9.5106	9.19246	10.5963	10.3155	10.449	-1.11662	1.30354e-05	6.15312e-05	WP_069837521.1^tRNA (adenosine(37)-N6)-dimethylallyltransferase MiaA^100.0%	O31795.2^RecName: Full=tRNA dimethylallyltransferase; AltName: Full=Dimethylallyl diphosphate:tRNA dimethylallyltransferase; Short=DMAPP:tRNA dimethylallyltransferase; Short=DMATase; AltName: Full=Isopentenyl-diphosphate:tRNA isopentenyltransferase; Short=IPP transferase; Short=IPPT; Short=IPTase^99.36%	K00791|miaA, TRIT1|http://www.genome.jp/dbget-bin/www_bget?ko:K00791	GO:0005524^ATP binding^molecular_function;GO:0052381^tRNA dimethylallyltransferase activity^molecular_function;GO:0006400^tRNA modification^biological_process	COG0324^Catalyzes the transfer of a dimethylallyl group onto the adenine at position 37 in tRNAs that read codons beginning with uridine, leading to the formation of N6-(dimethylallyl)adenosine (i(6)A) (By similarity)^J	PF01715.16^IPP transferase	NA	NA	NA
CPEAOFNH_01247	8.08883	8.62831	8.3119	10.2027	11.6706	11.911	-3.07511	3.46378e-10	3.03137e-09	WP_014305044.1^MULTISPECIES: class Ib ribonucleoside-diphosphate reductase assembly flavoprotein NrdI^100.0%	P50618.1^RecName: Full=Protein NrdI^100.0%	K03647|nrdI|http://www.genome.jp/dbget-bin/www_bget?ko:K03647	GO:0010181^FMN binding^molecular_function;GO:0006464^cellular protein modification process^biological_process	COG1780^Probably involved in ribonucleotide reductase function (By similarity)^F	PF07972.10^NrdI Flavodoxin like	NA	NA	NA
CPEAOFNH_01248	12.0361	12.0287	12.4499	13.0527	14.5854	14.6164	-2.05845	6.28812e-06	3.11844e-05	WP_014479842.1^MULTISPECIES: class 1b ribonucleoside-diphosphate reductase subunit alpha^100.0%	P50620.1^RecName: Full=Ribonucleoside-diphosphate reductase subunit alpha; AltName: Full=Ribonucleotide reductase large subunit^99.86%	K00525|E1.17.4.1A, nrdA, nrdE|http://www.genome.jp/dbget-bin/www_bget?ko:K00525	GO:0005524^ATP binding^molecular_function;GO:0004748^ribonucleoside-diphosphate reductase activity, thioredoxin disulfide as acceptor^molecular_function;GO:0009263^deoxyribonucleotide biosynthetic process^biological_process;GO:0006260^DNA replication^biological_process;GO:0005971^ribonucleoside-diphosphate reductase complex^cellular_component	COG0209^Provides the precursors necessary for DNA synthesis. Catalyzes the biosynthesis of deoxyribonucleotides from the corresponding ribonucleotides (By similarity)^F	PF02867.14^Ribonucleotide reductase, barrel domain	NA	NA	NA
CPEAOFNH_01249	11.8731	11.8926	12.0322	12.0174	13.7609	13.7466	-1.43622	0.00266429	0.00761082	4DR0_A^Chain A, Crystal structure of Bacillus subtilis dimanganese(II) NrdF >4DR0_B Chain B, Crystal structure of Bacillus subtilis dimanganese(II) NrdF^100.0%	P50621.1^RecName: Full=Ribonucleoside-diphosphate reductase subunit beta; AltName: Full=Ribonucleotide reductase small subunit^100.0%	K00526|E1.17.4.1B, nrdB, nrdF|http://www.genome.jp/dbget-bin/www_bget?ko:K00526	GO:0046872^metal ion binding^molecular_function;GO:0004748^ribonucleoside-diphosphate reductase activity, thioredoxin disulfide as acceptor^molecular_function;GO:0009263^deoxyribonucleotide biosynthetic process^biological_process;GO:0006260^DNA replication^biological_process;GO:0005971^ribonucleoside-diphosphate reductase complex^cellular_component	COG0208^Provides the precursors necessary for DNA synthesis. Catalyzes the biosynthesis of deoxyribonucleotides from the corresponding ribonucleotides (By similarity)^F	PF00268.20^Ribonucleotide reductase, small chain	NA	NA	NA
CPEAOFNH_01253	9.75023	9.69405	9.64089	10.653	11.2552	11.0934	-1.32679	2.10949e-06	1.13743e-05	WP_015483254.1^MULTISPECIES: GTPase HflX^100.0%	P94478.2^RecName: Full=GTPase HflX; AltName: Full=GTP-binding protein HflX^99.76%	K03665|hflX|http://www.genome.jp/dbget-bin/www_bget?ko:K03665	GO:0005525^GTP binding^molecular_function;GO:0003924^GTPase activity^molecular_function;GO:0046872^metal ion binding^molecular_function;GO:0043022^ribosome binding^molecular_function;GO:0005737^cytoplasm^cellular_component	COG2262^GTPase that associates with the 50S ribosomal subunit and may have a role during protein synthesis or ribosome biogenesis (By similarity)^S	PF13167.5^GTP-binding GTPase N-terminal	NA	NA	NA
CPEAOFNH_01272	7.52867	7.95847	7.50692	10.8586	8.48609	8.70671	-2.10439	0.00220483	0.0064554	WP_032725796.1^MFS transporter^100.0%	P94488.2^RecName: Full=Uncharacterized symporter YnaJ^99.78%	K03292|TC.GPH|http://www.genome.jp/dbget-bin/www_bget?ko:K03292	GO:0015293^symporter activity^molecular_function;GO:0005215^transporter activity^molecular_function;GO:0008643^carbohydrate transport^biological_process;GO:0071702^organic substance transport^biological_process;GO:0006814^sodium ion transport^biological_process;GO:0005887^integral component of plasma membrane^cellular_component	COG2211^transporter^G	PF13347.5^MFS/sugar transport protein	NA	SignalP-TM	i21-40o50-72i85-102o112-134i155-177o187-206i237-259o274-293i302-321o326-348i369-391o406-428i
CPEAOFNH_01274	9.85259	9.45468	9.63273	10.7998	11.6744	11.555	-1.73646	4.44233e-07	2.6281e-06	WP_087614561.1^ROK family protein^100.0%	P94490.3^RecName: Full=Xylose repressor^98.18%	NA	GO:0003677^DNA binding^molecular_function;GO:0042732^D-xylose metabolic process^biological_process	COG1940^ROK family^K	PF00480.19^ROK family	NA	NA	NA
CPEAOFNH_01277	6.63167	6.8064	6.43455	8.32725	8.51504	7.93434	-1.65685	4.34293e-05	0.000183637	WP_017697666.1^MULTISPECIES: thermonuclease family protein^100.0%	P94492.1^RecName: Full=Endonuclease YncB; Flags: Precursor^98.58%	K01174|nuc|http://www.genome.jp/dbget-bin/www_bget?ko:K01174	GO:0004519^endonuclease activity^molecular_function;GO:0046872^metal ion binding^molecular_function;GO:0004518^nuclease activity^molecular_function;GO:0003676^nucleic acid binding^molecular_function;GO:0005737^cytoplasm^cellular_component;GO:0005886^plasma membrane^cellular_component	COG1525^nuclease^L	PF00565.16^Staphylococcal nuclease homologue	NA	NA	NA
CPEAOFNH_01281	6.09909	6.11696	6.44948	7.85588	7.34287	7.99133	-1.53798	0.000803235	0.00261051	WP_087614563.1^dUTP diphosphatase^100.0%	O31801.1^RecName: Full=Probable deoxyuridine 5'-triphosphate nucleotidohydrolase YncF; Short=dUTPase; AltName: Full=dUTP pyrophosphatase^98.61%	K01520|dut, DUT|http://www.genome.jp/dbget-bin/www_bget?ko:K01520	GO:0004170^dUTP diphosphatase activity^molecular_function;GO:0000287^magnesium ion binding^molecular_function;GO:0006226^dUMP biosynthetic process^biological_process;GO:0046081^dUTP catabolic process^biological_process	COG0756^This enzyme is involved in nucleotide metabolism it produces dUMP, the immediate precursor of thymidine nucleotides and it decreases the intracellular concentration of dUTP so that uracil cannot be incorporated into DNA^F	PF00692.18^dUTPase	NA	NA	NA
CPEAOFNH_01282	4.32182	4.06303	3.66668	7.43836	5.98871	6.88113	-2.92986	6.02171e-05	0.000246835	BAM52415.1^hypothetical protein BEST7613_3484^100.0%	NA	NA	NA	NA	NA	NA	SignalP-TM	o4-21i33-55o
CPEAOFNH_01285	8.18614	8.39468	8.52427	9.42175	9.6706	9.93407	-1.31658	2.29795e-05	0.000102794	WP_014479918.1^MULTISPECIES: thymidylate synthase^100.0%	Q5D189.1^RecName: Full=Thymidylate synthase; Short=TS; Short=TSase^100.0%	K00560|thyA, TYMS|http://www.genome.jp/dbget-bin/www_bget?ko:K00560	GO:0004799^thymidylate synthase activity^molecular_function;GO:0006231^dTMP biosynthetic process^biological_process;GO:0006235^dTTP biosynthetic process^biological_process;GO:0005737^cytoplasm^cellular_component	COG0207^Provides the sole de novo source of dTMP for DNA biosynthesis (By similarity)^F	PF00303.18^Thymidylate synthase	NA	NA	NA
CPEAOFNH_01291	6.34369	5.79542	5.97949	8.65861	7.55845	7.46776	-1.96664	0.000490607	0.00168298	WP_009967329.1^MULTISPECIES: hypothetical protein^100.0%	O31805.1^RecName: Full=Uncharacterized protein YndA; Flags: Precursor^100.0%	NA	NA	NA	NA	NA	NA	NA
CPEAOFNH_01298	7.87197	7.73257	7.46344	9.5048	9.12709	9.39379	-1.65774	2.34208e-07	1.44297e-06	WP_014479929.1^MULTISPECIES: hypothetical protein^100.0%	O31811.1^RecName: Full=Uncharacterized membrane protein YndG^98.51%	NA	GO:0016021^integral component of membrane^cellular_component;GO:0005886^plasma membrane^cellular_component	NA	PF17136.3^Ribosomal proteins 50S L24/mitochondrial 39S L24	NA	NA	i168-190o195-212i225-247o
CPEAOFNH_01299	6.94761	7.44943	7.47808	9.47949	9.1006	9.00044	-1.90448	1.78139e-07	1.11461e-06	WP_015252008.1^DUF4166 domain-containing protein^100.0%	O31812.1^RecName: Full=Uncharacterized protein YndH^98.05%	NA	NA	NA	PF13761.5^Domain of unknown function (DUF4166)	NA	NA	NA
CPEAOFNH_01300	9.15457	9.20868	9.13358	10.9232	10.0645	10.0459	-1.24267	0.000649538	0.00215993	WP_015252007.1^hypothetical protein^100.0%	O31813.1^RecName: Full=Uncharacterized membrane protein YndJ^99.27%	NA	GO:0016021^integral component of membrane^cellular_component;GO:0005886^plasma membrane^cellular_component	NA	PF14158.5^YndJ-like protein	NA	SignalP-TM	o24-46i59-78o83-100i113-135o145-167i180-199o204-226i233-255o268-290i
CPEAOFNH_01302	7.44376	7.33845	7.41862	9.05101	8.43853	8.19223	-1.2144	0.00298282	0.00840253	WP_015252005.1^hypothetical protein^100.0%	O31815.1^RecName: Full=UPF0714 protein YndL^99.21%	NA	GO:0016021^integral component of membrane^cellular_component;GO:0005886^plasma membrane^cellular_component	COG4195^phage-related replication protein^S	PF05908.10^Poly-gamma-glutamate hydrolase	NA	SignalP-TM	NA
CPEAOFNH_01305	14.4031	14.4891	14.3457	10.8931	12.5628	12.5778	2.21945	1.86695e-06	1.01208e-05	WP_003238209.1^MULTISPECIES: repressor LexA^100.0%	P31080.1^RecName: Full=LexA repressor; AltName: Full=SOS regulatory protein DinR^100.0%	K01356|lexA|http://www.genome.jp/dbget-bin/www_bget?ko:K01356	GO:0001217^DNA-binding transcription repressor activity^molecular_function;GO:0043565^sequence-specific DNA binding^molecular_function;GO:0004252^serine-type endopeptidase activity^molecular_function;GO:0000976^transcription regulatory region sequence-specific DNA binding^molecular_function;GO:0006281^DNA repair^biological_process;GO:0006260^DNA replication^biological_process;GO:0009432^SOS respo…	COG1974^Represses a number of genes involved in the response to DNA damage (SOS response), including recA and lexA. In the presence of single-stranded DNA, RecA interacts with LexA causing an autocatalytic cleavage which disrupts the DNA-binding part of LexA, leading to derepression of the SOS regulon and eventually DNA repair (By similarity)^K	PF01726.15^LexA DNA binding domain	NA	NA	NA
CPEAOFNH_01306	10.185	9.9952	9.61959	7.72718	7.85866	8.19223	2.01951	1.19832e-09	9.82376e-09	WP_003231598.1^MULTISPECIES: cell division suppressor protein YneA^100.0%	Q45056.1^RecName: Full=Cell division suppressor protein YneA^100.0%	NA	GO:0000917^division septum assembly^biological_process;GO:0006281^DNA repair^biological_process;GO:0051782^negative regulation of cell division^biological_process;GO:0009432^SOS response^biological_process;GO:0005737^cytoplasm^cellular_component	COG1388^domain protein^M	PF01476.19^LysM domain	CBM50	SignalP-TM	o5-27i
CPEAOFNH_01321	10.9004	10.8603	10.9026	11.2255	12.7455	12.6498	-1.46469	0.000837281	0.00270149	WP_003231571.1^MULTISPECIES: redoxin domain-containing protein^100.0%	O31820.1^RecName: Full=Thioredoxin-like protein YneN^98.82%	NA	GO:0016209^antioxidant activity^molecular_function;GO:0016491^oxidoreductase activity^molecular_function;GO:0045454^cell redox homeostasis^biological_process;GO:0016021^integral component of membrane^cellular_component;GO:0005886^plasma membrane^cellular_component	COG0526^alkyl hydroperoxide reductase Thiol specific antioxidant Mal allergen^O	PF00578.20^AhpC/TSA family	NA	SignalP-TM	o5-23i
CPEAOFNH_01328	10.9382	11.0075	10.7466	11.1381	12.687	12.6817	-1.42595	0.00169119	0.00513494	WP_003231560.1^MULTISPECIES: glycerol-3-phosphate 1-O-acyltransferase PlsY^100.0%	Q45064.1^RecName: Full=Glycerol-3-phosphate acyltransferase; AltName: Full=Acyl-PO4 G3P acyltransferase; AltName: Full=Acyl-phosphate--glycerol-3-phosphate acyltransferase; AltName: Full=G3P acyltransferase; Short=GPAT; AltName: Full=Lysophosphatidic acid synthase; Short=LPA synthase^100.0%	K08591|plsY|http://www.genome.jp/dbget-bin/www_bget?ko:K08591	GO:0043772^acyl-phosphate glycerol-3-phosphate acyltransferase activity^molecular_function;GO:0008654^phospholipid biosynthetic process^biological_process;GO:0016021^integral component of membrane^cellular_component;GO:0005886^plasma membrane^cellular_component	COG0344^Catalyzes the transfer of an acyl group from acyl- phosphate (acyl-PO(4)) to glycerol-3-phosphate (G3P) to form lysophosphatidic acid (LPA). This enzyme utilizes acyl-phosphate as fatty acyl donor, but not acyl-CoA or acyl-ACP (By similarity)^S	PF02660.14^Glycerol-3-phosphate acyltransferase	NA	NA	i2-21o78-97i109-131o151-173i
CPEAOFNH_01329	12.6463	12.587	12.1791	9.76003	11.0832	10.9692	1.77215	2.17071e-05	9.76454e-05	WP_014479943.1^MULTISPECIES: CoA-binding protein^100.0%	Q45065.1^RecName: Full=Uncharacterized protein YneT^99.26%	NA	GO:0048037^cofactor binding^molecular_function	COG1832^domain protein^S	PF13380.5^CoA binding domain	NA	NA	NA
CPEAOFNH_01331	13.2484	13.2476	13.3556	11.4357	11.9901	12.0386	1.43941	7.58863e-08	4.9973e-07	WP_014479945.1^MULTISPECIES: DNA topoisomerase IV subunit A^100.0%	Q45066.2^RecName: Full=DNA topoisomerase 4 subunit A; AltName: Full=Topoisomerase IV subunit A^99.88%	K02621|parC|http://www.genome.jp/dbget-bin/www_bget?ko:K02621	GO:0005524^ATP binding^molecular_function;GO:0003677^DNA binding^molecular_function;GO:0003918^DNA topoisomerase type II (ATP-hydrolyzing) activity^molecular_function;GO:0007059^chromosome segregation^biological_process;GO:0006265^DNA topological change^biological_process;GO:0005694^chromosome^cellular_component;GO:0005737^cytoplasm^cellular_component;GO:0009330^DNA topoisomerase complex (ATP-hyd…	COG0188^DNA gyrase negatively supercoils closed circular double- stranded DNA in an ATP-dependent manner and also catalyzes the interconversion of other topological isomers of double-stranded DNA rings, including catenanes and knotted rings (By similarity)^L	PF00521.19^DNA gyrase/topoisomerase IV, subunit A	NA	NA	NA
CPEAOFNH_01355	10.4321	10.5457	10.5406	12.1648	12.9686	13.0909	-2.28915	3.31856e-12	3.69271e-11	KKB92399.1^ATP-dependent isoleucine adenylase^100.0%	O31827.1^RecName: Full=Plipastatin synthase subunit E; AltName: Full=Peptide synthase 5; Includes: RecName: Full=ATP-dependent isoleucine adenylase; Short=IsoA; AltName: Full=Isoleucine activase^97.01%	K15668|K15668, ppsE, fenB|http://www.genome.jp/dbget-bin/www_bget?ko:K15668	GO:0016788^hydrolase activity, acting on ester bonds^molecular_function;GO:0031177^phosphopantetheine binding^molecular_function;GO:0016740^transferase activity^molecular_function;GO:0043041^amino acid activation for nonribosomal peptide biosynthetic process^biological_process;GO:0017000^antibiotic biosynthetic process^biological_process;GO:0044550^secondary metabolite biosynthetic process^biolog…	COG3319^synthetase^Q	PF00668.19^Condensation domain	NA	NA	NA
CPEAOFNH_01356	12.3148	12.292	12.3393	13.7646	14.5967	14.7381	-2.11038	1.41295e-10	1.29585e-09	ARV98882.1^Plipastatin synthase subunit^100.0%	P94459.2^RecName: Full=Plipastatin synthase subunit D; AltName: Full=Peptide synthase 4; Includes: RecName: Full=ATP-dependent proline adenylase; Short=ProA 1; AltName: Full=Proline activase 1; Includes: RecName: Full=ATP-dependent glutamine adenylase; Short=GlnA; AltName: Full=Glutamine activase; Includes: RecName: Full=ATP-dependent tyrosine adenylase 2; Short=TyrA 2; AltName: Full=Tyrosine act…	K15667|K15667, ppsD, fenA|http://www.genome.jp/dbget-bin/www_bget?ko:K15667	GO:0031177^phosphopantetheine binding^molecular_function;GO:0016740^transferase activity^molecular_function;GO:0017000^antibiotic biosynthetic process^biological_process	COG0318^synthetase^Q	PF00668.19^Condensation domain	NA	NA	NA
CPEAOFNH_01357	10.894	10.9358	10.9215	11.2556	12.4639	12.7774	-1.38165	0.00120161	0.00376512	WP_069964170.1^D-alanyl-D-alanine carboxypeptidase/D-alanyl-D-alanine-endopeptidase^99.8%	P39844.1^RecName: Full=D-alanyl-D-alanine carboxypeptidase DacC; Short=DD-carboxypeptidase; Short=DD-peptidase; AltName: Full=Penicillin-binding protein 4a; Short=PBP-4a; Flags: Precursor^98.78%	K07259|dacB|http://www.genome.jp/dbget-bin/www_bget?ko:K07259	GO:0009002^serine-type D-Ala-D-Ala carboxypeptidase activity^molecular_function;GO:0007049^cell cycle^biological_process;GO:0051301^cell division^biological_process;GO:0071555^cell wall organization^biological_process;GO:0009252^peptidoglycan biosynthetic process^biological_process;GO:0008360^regulation of cell shape^biological_process;GO:0005576^extracellular region^cellular_component	COG2027^D-Ala-D-Ala carboxypeptidase 3 (S13) family^M	PF02113.14^D-Ala-D-Ala carboxypeptidase 3 (S13) family	NA	NA	i7-29o
CPEAOFNH_01358	9.69985	9.61972	9.40464	10.469	11.1382	11.2501	-1.41172	1.46058e-05	6.77501e-05	WP_046160453.1^MULTISPECIES: aldose 1-epimerase^100.0%	P39840.2^RecName: Full=Aldose 1-epimerase; AltName: Full=Galactose mutarotase^98.15%	K01785|galM, GALM|http://www.genome.jp/dbget-bin/www_bget?ko:K01785	GO:0004034^aldose 1-epimerase activity^molecular_function;GO:0030246^carbohydrate binding^molecular_function;GO:0033499^galactose catabolic process via UDP-galactose^biological_process;GO:0006006^glucose metabolic process^biological_process	COG2017^Aldose 1-epimerase^G	PF01263.19^Aldose 1-epimerase	NA	NA	NA
CPEAOFNH_01360	14.9151	14.8988	14.8406	15.6772	17.6063	17.4584	-2.25062	4.8762e-06	2.46696e-05	WP_046160455.1^MULTISPECIES: hypothetical protein^100.0%	O34841.2^RecName: Full=Uncharacterized protein YoeB; Flags: Precursor^98.34%	NA	NA	NA	PF16800.4^IseA DL-endopeptidase inhibitor	NA	NA	NA
CPEAOFNH_01366	7.81901	7.92044	8.06278	11.1026	11.8573	11.7865	-3.6869	1.84087e-30	1.13766e-28	WP_087614568.1^alcohol dehydrogenase^100.0%	O35017.1^RecName: Full=Uncharacterized zinc-type alcohol dehydrogenase-like protein YogA^98.48%	K13955|yogA|http://www.genome.jp/dbget-bin/www_bget?ko:K13955	GO:0016491^oxidoreductase activity^molecular_function	COG0604^alcohol dehydrogenase^C	PF00107.25^Zinc-binding dehydrogenase	NA	NA	NA
CPEAOFNH_01367	8.26746	8.39864	8.68747	14.1088	15.715	15.5731	-6.83201	3.202e-51	6.81005e-49	WP_014476983.1^MULTISPECIES: glutamate synthase small subunit^100.0%	O34399.2^RecName: Full=Glutamate synthase^99.8%	K00266|gltD|http://www.genome.jp/dbget-bin/www_bget?ko:K00266	GO:0004355^glutamate synthase (NADPH) activity^molecular_function;GO:0051536^iron-sulfur cluster binding^molecular_function;GO:0097054^L-glutamate biosynthetic process^biological_process	COG0493^Glutamate synthase^E	PF07992.13^Pyridine nucleotide-disulphide oxidoreductase	AA3_1	NA	NA
CPEAOFNH_01368	10.1099	10.044	10.1722	16.8198	18.6335	18.4157	-8.0407	2.61959e-65	1.05229e-62	WP_087614569.1^glutamate synthase large subunit^100.0%	P39812.3^RecName: Full=Glutamate synthase^99.14%	K00265|gltB|http://www.genome.jp/dbget-bin/www_bget?ko:K00265	GO:0051538^3 iron, 4 sulfur cluster binding^molecular_function;GO:0004355^glutamate synthase (NADPH) activity^molecular_function;GO:0046872^metal ion binding^molecular_function;GO:0016491^oxidoreductase activity^molecular_function;GO:0019676^ammonia assimilation cycle^biological_process;GO:0006537^glutamate biosynthetic process^biological_process;GO:0097054^L-glutamate biosynthetic process^biolog…	COG0067|COG0069|COG0070^Glutamate synthase^E	PF00310.20^Glutamine amidotransferases class-II	NA	NA	NA
CPEAOFNH_01369	9.67025	9.91735	9.77734	10.7426	12.1416	12.1111	-2.00325	3.59258e-06	1.86212e-05	WP_004399246.1^MULTISPECIES: LysR family transcriptional regulator^100.0%	P20668.3^RecName: Full=HTH-type transcriptional regulator GltC^100.0%	K09681|gltC|http://www.genome.jp/dbget-bin/www_bget?ko:K09681	GO:0003677^DNA binding^molecular_function;GO:0003700^DNA-binding transcription factor activity^molecular_function;GO:0006537^glutamate biosynthetic process^biological_process;GO:0006355^regulation of transcription, DNA-templated^biological_process	NA	PF03466.19^LysR substrate binding domain	NA	NA	NA
CPEAOFNH_01374	9.65144	9.91735	9.35791	7.41997	8.63593	7.72943	1.64323	0.000283457	0.00102673	WP_087614571.1^DUF948 domain-containing protein^100.0%	P28670.1^RecName: Full=Uncharacterized protein YoxC^90.1%	NA	NA	COG4768^general stress protein^S	PF06103.10^Bacterial protein of unknown function (DUF948)	NA	SignalP-TM	o4-23i
CPEAOFNH_01376	7.89134	8.01627	7.39567	9.26316	8.80955	8.77322	-1.18064	0.00180058	0.00542197	WP_087614573.1^N-acetyltransferase^100.0%	O34569.2^RecName: Full=Uncharacterized N-acetyltransferase YoaA^95.48%	K03790|rimJ|http://www.genome.jp/dbget-bin/www_bget?ko:K03790	GO:0016747^transferase activity, transferring acyl groups other than amino-acyl groups^molecular_function	NA	PF13302.6^Acetyltransferase (GNAT) domain	NA	NA	NA
CPEAOFNH_01377	8.95118	9.00572	8.77898	10.338	9.7458	9.7739	-1.06751	0.000779738	0.00254238	WP_032725874.1^MULTISPECIES: MFS transporter^100.0%	O34864.1^RecName: Full=Putative transporter YoaB^99.52%	NA	GO:0022857^transmembrane transporter activity^molecular_function;GO:0016021^integral component of membrane^cellular_component;GO:0005886^plasma membrane^cellular_component	COG0477^Alpha-ketoglutarate permease^G	PF07690.15^Major Facilitator Superfamily	NA	SignalP-TM	i12-34o49-71i78-96o106-128i135-157o167-189i223-245o255-277i284-304o314-336i349-371o376-398i
CPEAOFNH_01379	6.07671	6.60193	6.40421	9.32005	7.97157	7.95085	-2.20628	0.000103732	0.000409726	AOY07475.1^hydroxyacid dehydrogenase^100.0%	O34815.1^RecName: Full=Putative 2-hydroxyacid dehydrogenase YoaD^96.69%	K00058|serA, PHGDH|http://www.genome.jp/dbget-bin/www_bget?ko:K00058	GO:0051287^NAD binding^molecular_function;GO:0004617^phosphoglycerate dehydrogenase activity^molecular_function;GO:0006520^cellular amino acid metabolic process^biological_process	COG0111^Dehydrogenase^C	PF02826.18^D-isomer specific 2-hydroxyacid dehydrogenase, NAD binding domain	NA	NA	NA
CPEAOFNH_01380	9.24267	9.25307	9.30142	10.9765	10.7413	10.5862	-1.51331	1.08923e-09	8.98447e-09	WP_087614575.1^molybdopterin oxidoreductase family protein^100.0%	C0SP82.1^RecName: Full=Probable oxidoreductase YoaE^97.94%	NA	GO:0009055^electron transfer activity^molecular_function;GO:0051536^iron-sulfur cluster binding^molecular_function;GO:0030151^molybdenum ion binding^molecular_function;GO:0043546^molybdopterin cofactor binding^molecular_function;GO:0009061^anaerobic respiration^biological_process;GO:0030288^outer membrane-bounded periplasmic space^cellular_component	COG0243^Molybdopterin oxidoreductase^C	PF00384.21^Molybdopterin oxidoreductase	NA	NA	NA
CPEAOFNH_01389	8.06628	7.81779	7.86534	10.388	9.57211	10.0555	-2.12883	1.08495e-09	8.96761e-09	WP_046160460.1^MULTISPECIES: methyl-accepting chemotaxis protein^100.0%	C0SP89.1^RecName: Full=Putative methyl-accepting chemotaxis protein YoaH^97.89%	K03406|mcp|http://www.genome.jp/dbget-bin/www_bget?ko:K03406	GO:0004888^transmembrane signaling receptor activity^molecular_function;GO:0006935^chemotaxis^biological_process;GO:0007165^signal transduction^biological_process;GO:0016021^integral component of membrane^cellular_component;GO:0005886^plasma membrane^cellular_component	COG0840^methyl-accepting chemotaxis^NT	PF00015.20^Methyl-accepting chemotaxis protein (MCP) signalling domain	NA	SignalP-TM	i7-29o182-204i
CPEAOFNH_01396	2.87437	3.22025	2.86783	6.23154	5.10563	5.28614	-2.80405	0.0024836	0.00717585	CUB32424.1^hypothetical protein BN2127_JRS6_02558^100.0%	NA	NA	NA	NA	PF11174.7^Protein of unknown function (DUF2970)	NA	SignalP-TM	o5-27i
CPEAOFNH_01397	4.2436	4.79738	3.94478	8.07151	6.53249	6.18617	-2.87207	0.00032824	0.00117727	EHA30501.1^hypothetical protein BSSC8_23800^100.0%	C0H420.1^RecName: Full=Putative membrane protein YozS^100.0%	NA	GO:0016021^integral component of membrane^cellular_component;GO:0005886^plasma membrane^cellular_component	NA	PF07690.15^Major Facilitator Superfamily	NA	SignalP-TM	o4-23i28-50o65-87i
CPEAOFNH_01402	8.9326	8.64506	8.19271	10.1865	9.71619	9.95264	-1.34661	0.000101094	0.000400781	WP_038829975.1^hypothetical protein^100.0%	O34611.1^RecName: Full=Uncharacterized protein YoaR^99.67%	NA	NA	COG2720^VanW family^V	PF04294.12^VanW like protein	NA	NA	NA
CPEAOFNH_01403	7.00801	6.89871	6.3888	8.67032	9.86302	9.80602	-2.76126	6.18728e-09	4.71619e-08	WP_015251949.1^MULTISPECIES: DUF2975 domain-containing protein^100.0%	O31833.1^RecName: Full=Uncharacterized membrane protein YoaS^99.38%	NA	GO:0016021^integral component of membrane^cellular_component;GO:0005886^plasma membrane^cellular_component	NA	PF11188.7^Protein of unknown function (DUF2975)	NA	SignalP-TM	i7-29o42-64i93-115o120-142i
CPEAOFNH_01404	7.25728	6.92089	7.15271	8.64085	9.32316	9.22073	-1.98036	1.51262e-07	9.59904e-07	WP_003220412.1^MULTISPECIES: transcriptional regulator^100.0%	O31834.1^RecName: Full=Uncharacterized HTH-type transcriptional regulator YozG^100.0%	K07727|K07727|http://www.genome.jp/dbget-bin/www_bget?ko:K07727	GO:0043565^sequence-specific DNA binding^molecular_function	COG3655^Transcriptional regulator^K	PF13443.5^Cro/C1-type HTH DNA-binding domain	NA	NA	NA
CPEAOFNH_01405	7.47832	7.32188	7.57659	9.63207	10.3318	10.2365	-2.64115	8.6453e-15	1.26745e-13	WP_116316668.1^DUF817 domain-containing protein^100.0%	O34535.1^RecName: Full=Uncharacterized protein YoaT^98.48%	NA	GO:0016021^integral component of membrane^cellular_component;GO:0005886^plasma membrane^cellular_component	COG3739^Protein of unknown function (DUF817)^S	PF05675.11^Protein of unknown function (DUF817)	NA	SignalP-TM	i12-34o44-61i68-90o100-122i134-156o160-182i189-211o221-243i
CPEAOFNH_01406	7.05457	7.26232	7.52113	10.0571	8.78599	8.36853	-1.97524	0.00036935	0.00131067	WP_046160469.1^MULTISPECIES: LysR family transcriptional regulator^99.31%	O34701.1^RecName: Full=Uncharacterized HTH-type transcriptional regulator YoaU^98.97%	NA	GO:0003700^DNA-binding transcription factor activity^molecular_function;GO:0043565^sequence-specific DNA binding^molecular_function;GO:0010628^positive regulation of gene expression^biological_process	COG0583^Transcriptional regulator^K	PF03466.19^LysR substrate binding domain	NA	NA	NA
CPEAOFNH_01408	7.58527	7.59449	7.61021	8.42039	8.81422	8.53661	-1.00526	0.00221294	0.00646502	WP_046160470.1^MULTISPECIES: hypothetical protein^100.0%	O34541.1^RecName: Full=Uncharacterized protein YoaW; Flags: Precursor^97.9%	NA	NA	NA	PF10626.8^Conjugative transposon protein TraO	NA	NA	i5-27o
CPEAOFNH_01413	11.6689	11.6782	11.8177	9.71077	9.79855	9.93614	1.90723	1.24793e-18	2.46942e-17	WP_046381100.1^MULTISPECIES: phosphoenolpyruvate synthase^100.0%	O34309.1^RecName: Full=Putative phosphoenolpyruvate synthase; Short=Putative PEP synthase; AltName: Full=Pyruvate, water dikinase^96.14%	K01007|pps, ppsA|http://www.genome.jp/dbget-bin/www_bget?ko:K01007	GO:0005524^ATP binding^molecular_function;GO:0016301^kinase activity^molecular_function	COG0574^Phosphoenolpyruvate synthase^G	PF00391.22^PEP-utilising enzyme, mobile domain	NA	NA	NA
CPEAOFNH_01414	11.5373	11.5836	11.5999	9.93696	10.0586	10.095	1.54386	3.91473e-14	5.31266e-13	WP_046381100.1^MULTISPECIES: phosphoenolpyruvate synthase^100.0%	O34309.1^RecName: Full=Putative phosphoenolpyruvate synthase; Short=Putative PEP synthase; AltName: Full=Pyruvate, water dikinase^97.72%	K01007|pps, ppsA|http://www.genome.jp/dbget-bin/www_bget?ko:K01007	GO:0005524^ATP binding^molecular_function;GO:0016301^kinase activity^molecular_function	COG0574^Phosphoenolpyruvate synthase^G	PF01326.18^Pyruvate phosphate dikinase, PEP/pyruvate binding domain	NA	NA	NA
CPEAOFNH_01415	12.3759	12.4816	12.3856	10.1646	10.9592	11.0423	1.64439	3.49252e-07	2.09395e-06	WP_087614580.1^1,4-beta-xylanase^100.0%	P18429.1^RecName: Full=Endo-1,4-beta-xylanase A; Short=Xylanase A; AltName: Full=1,4-beta-D-xylan xylanohydrolase A; Flags: Precursor^97.65%	K01181|E3.2.1.8, xynA|http://www.genome.jp/dbget-bin/www_bget?ko:K01181	GO:0031176^endo-1,4-beta-xylanase activity^molecular_function;GO:0045493^xylan catabolic process^biological_process	NA	PF00457.16^Glycosyl hydrolases family 11	GH11	NA	i7-29o
CPEAOFNH_01416	10.7643	10.7384	10.963	8.69156	8.90887	8.96836	1.969	1.83364e-15	2.86604e-14	WP_014477028.1^MULTISPECIES: TM2 domain-containing protein^100.0%	C0H423.1^RecName: Full=Uncharacterized membrane protein YozV^98.73%	NA	GO:0016021^integral component of membrane^cellular_component;GO:0005886^plasma membrane^cellular_component	COG2314^TM2 domain^S	PF05154.15^TM2 domain	NA	SignalP-TM	o10-27i34-56o
CPEAOFNH_01417	9.21731	9.09134	9.58789	6.60154	7.46659	7.71016	1.99676	5.86442e-06	2.92638e-05	CUB22489.1^hypothetical protein BN2127_JRS2_03996^100.0%	NA	NA	NA	NA	NA	NA	NA	NA
CPEAOFNH_01418	10.6121	10.4716	11.0179	8.11216	8.52646	9.11479	2.08169	6.37519e-08	4.24695e-07	SMF50763.1^hypothetical protein SAMN02744787_4122^100.0%	NA	NA	NA	NA	NA	NA	SignalP-TM	NA
CPEAOFNH_01419	11.3627	11.5123	11.7048	10.0171	10.1069	10.5487	1.2915	4.13602e-06	2.12732e-05	WP_046160474.1^MULTISPECIES: hypothetical protein^100.0%	NA	NA	NA	NA	NA	NA	NA	NA
CPEAOFNH_01428	9.31856	9.25525	9.23186	9.90178	11.1072	11.3578	-1.64542	0.000157752	0.000600095	WP_085187557.1^MULTISPECIES: DUF3885 domain-containing protein^100.0%	P94483.1^RecName: Full=Uncharacterized protein YnaE^85.31%	NA	NA	NA	PF13021.5^Domain of unknown function (DUF3885)	NA	NA	NA
CPEAOFNH_01430	7.77101	8.19528	7.88195	9.15335	10.7078	10.7402	-2.40627	1.37131e-06	7.57712e-06	WP_046160477.1^MULTISPECIES: hypothetical protein^100.0%	O34541.1^RecName: Full=Uncharacterized protein YoaW; Flags: Precursor^37.06%	NA	NA	NA	NA	NA	NA	NA
CPEAOFNH_01433	6.8974	7.12575	7.39567	8.83553	8.20976	8.39291	-1.35798	0.000756281	0.0024699	WP_046160478.1^MULTISPECIES: hypothetical protein^100.0%	NA	NA	NA	NA	PF08636.9^ER protein Pkr1	NA	SignalP-TM	i12-31o38-60i67-86o
CPEAOFNH_01436	6.18532	6.01753	6.25919	8.24607	10.0247	9.46163	-3.27575	1.64547e-09	1.33263e-08	WP_021481445.1^MULTISPECIES: hypothetical protein^100.0%	O31923.1^RecName: Full=SPBc2 prophage-derived uncharacterized protein YoqO^52.85%	NA	GO:0016021^integral component of membrane^cellular_component;GO:0005886^plasma membrane^cellular_component	NA	PF14037.5^YoqO-like protein	GT66	SignalP-TM	i5-21o25-42i54-76o86-108i
CPEAOFNH_01437	12.2609	12.2548	12.1906	13.3036	15.0358	14.9968	-2.40068	3.36466e-07	2.02333e-06	WP_087614177.1^MULTISPECIES: tetratricopeptide repeat protein^100.0%	P96649.1^RecName: Full=Response regulator aspartate phosphatase I^36.75%	K06367|rapI|http://www.genome.jp/dbget-bin/www_bget?ko:K06367	GO:0004721^phosphoprotein phosphatase activity^molecular_function	NA	PF13424.5^Tetratricopeptide repeat	GT41	NA	NA
CPEAOFNH_01438	10.2787	10.2464	10.0514	10.9419	12.8303	12.7252	-2.18786	1.33737e-05	6.29067e-05	SIQ77970.1^hypothetical protein SAMN05878487_2118^100.0%	NA	NA	NA	NA	NA	NA	SignalP-TM	i5-24o
CPEAOFNH_01439	11.337	11.2414	11.1901	13.0613	14.8105	14.7103	-3.12585	3.05912e-11	3.06446e-10	KKB92463.1^hypothetical protein WB24_09340^100.0%	O31633.1^RecName: Full=Putative ribosomal-protein-alanine acetyltransferase^35.0%	K03817|rimL|http://www.genome.jp/dbget-bin/www_bget?ko:K03817	GO:0008999^ribosomal-protein-alanine N-acetyltransferase activity^molecular_function;GO:0005737^cytoplasm^cellular_component	COG1670^ribosomal-protein-serine acetyltransferase^J	PF13302.6^Acetyltransferase (GNAT) domain	NA	NA	NA
CPEAOFNH_01440	9.529	9.43555	9.31575	11.4248	13.3505	13.273	-3.48254	7.03974e-12	7.48112e-11	WP_046160481.1^MULTISPECIES: class I SAM-dependent methyltransferase^100.0%	NA	NA	NA	COG0500^methyltransferase^Q	PF13847.5^Methyltransferase domain	NA	NA	NA
CPEAOFNH_01441	9.17579	9.13231	9.36186	12.5301	14.5707	14.3	-4.81216	4.5029e-21	1.14482e-19	WP_052006225.1^MULTISPECIES: ThiF family adenylyltransferase^100.0%	Q72J02.1^RecName: Full=Sulfur carrier protein adenylyltransferase; AltName: Full=E1-like protein TtuC; AltName: Full=Sulfur carrier protein MoaD adenylyltransferase; AltName: Full=Sulfur carrier protein ThiS adenylyltransferase; AltName: Full=Sulfur carrier protein TtuB adenylyltransferase; AltName: Full=tRNA two-thiouridine-synthesizing protein C^37.98%	NA	GO:0005524^ATP binding^molecular_function;GO:0046872^metal ion binding^molecular_function;GO:0061605^molybdopterin-synthase adenylyltransferase activity^molecular_function;GO:0008641^ubiquitin-like modifier activating enzyme activity^molecular_function;GO:0006777^Mo-molybdopterin cofactor biosynthetic process^biological_process;GO:0009228^thiamine biosynthetic process^biological_process;GO:000922…	COG0476^UBA THIF-type NAD FAD binding protein^H	PF00899.20^ThiF family	NA	NA	NA
CPEAOFNH_01442	7.44376	7.12575	7.74945	11.9812	13.9645	13.6021	-5.94739	1.44345e-30	9.20373e-29	WP_033881552.1^MULTISPECIES: methyltransferase domain-containing protein^100.0%	Q24W96.1^RecName: Full=Demethylmenaquinone methyltransferase^34.17%	NA	GO:0102955^S-adenosylmethionine:2-demethylmenaquinol-7 methyltransferase activity^molecular_function;GO:0009234^menaquinone biosynthetic process^biological_process	COG0500^methyltransferase^Q	PF08241.11^Methyltransferase domain	NA	NA	NA
CPEAOFNH_01443	7.81901	8.05188	8.26202	11.8078	13.558	13.7825	-5.22432	2.54252e-24	8.88112e-23	WP_129093012.1^MFS transporter^100.0%	O34440.1^RecName: Full=Uncharacterized MFS-type transporter YfmI^28.46%	NA	GO:0055085^transmembrane transport^biological_process;GO:0016021^integral component of membrane^cellular_component;GO:0005886^plasma membrane^cellular_component	NA	PF07690.15^Major Facilitator Superfamily	NA	SignalP-TM	i16-38o48-70i77-99o103-125i145-162o166-185i222-244o254-276i283-302o307-326i346-368o373-395i
CPEAOFNH_01447	9.93579	9.74	9.73835	10.2716	11.3133	11.4206	-1.27865	0.000974588	0.00310461	WP_033881859.1^MULTISPECIES: hypothetical protein^100.0%	O31993.1^RecName: Full=SPBc2 prophage-derived uncharacterized protein YolB^77.31%	NA	NA	NA	PF09693.9^Phage uncharacterised protein (Phage_XkdX)	NA	NA	NA
CPEAOFNH_01448	7.08853	7.36296	7.51404	8.55919	9.13457	9.69276	-1.87375	2.1131e-05	9.51607e-05	BAO93416.1^hypothetical protein BSNT_08455^100.0%	O31995.1^RecName: Full=SPBc2 prophage-derived uncharacterized N-acetyltransferase YokL^98.61%	NA	GO:0016747^transferase activity, transferring acyl groups other than amino-acyl groups^molecular_function	COG1670^acetyltransferase^J	PF13420.6^Acetyltransferase (GNAT) domain	NA	NA	NA
CPEAOFNH_01450	7.22711	7.12575	7.49977	8.74425	8.53778	8.98849	-1.48113	2.80295e-05	0.000122519	WP_046160484.1^MULTISPECIES: SMI1/KNR4 family protein^100.0%	O31996.1^RecName: Full=SPBc2 prophage-derived uncharacterized protein YokK^91.15%	NA	NA	NA	PF14568.5^SMI1-KNR4 cell-wall	NA	NA	NA
CPEAOFNH_01451	7.25728	6.70779	7.08738	8.91154	8.8235	9.08143	-1.9163	5.33293e-08	3.58234e-07	WP_046160485.1^MULTISPECIES: SMI1 / KNR4 family protein^100.0%	NA	NA	NA	NA	PF14567.5^SMI1-KNR4 cell-wall	NA	NA	NA
CPEAOFNH_01452	6.95989	7.03714	7.24119	9.00549	8.99359	8.92304	-1.89753	1.19727e-09	9.82376e-09	WP_003231326.1^MULTISPECIES: SMI1/KNR4 family protein^100.0%	O34596.1^RecName: Full=Antitoxin YobK^100.0%	NA	NA	NA	PF14567.5^SMI1-KNR4 cell-wall	NA	SignalP-TM	NA
CPEAOFNH_01453	8.71433	9.34206	9.3259	10.9253	11.2019	11.3678	-2.02196	1.45242e-10	1.32902e-09	WP_014479999.1^MULTISPECIES: hypothetical protein^100.0%	O34330.1^RecName: Full=Ribonuclease YobL; AltName: Full=RNase YobL; AltName: Full=Toxin YobL^94.33%	NA	GO:0004518^nuclease activity^molecular_function	NA	PF04740.11^LXG domain of WXG superfamily	NA	NA	NA
CPEAOFNH_01454	6.46931	7.32188	7.17983	8.60264	8.06849	8.34374	-1.32636	0.00286529	0.00813995	WP_082090396.1^MULTISPECIES: SMI1/KNR4 family protein^100.0%	O34377.2^RecName: Full=Uncharacterized protein YobM^94.05%	NA	NA	NA	PF09346.9^SMI1 / KNR4 family (SUKH-1)	NA	NA	NA
CPEAOFNH_01457	8.36305	7.93686	7.93066	9.2093	9.28669	9.47596	-1.23997	8.93639e-05	0.000357189	KKB92475.1^AraC family transcriptional regulator^100.0%	O34901.1^RecName: Full=Uncharacterized HTH-type transcriptional regulator YobQ^91.21%	NA	GO:0003700^DNA-binding transcription factor activity^molecular_function;GO:0043565^sequence-specific DNA binding^molecular_function	NA	PF12833.6^Helix-turn-helix domain	NA	NA	NA
CPEAOFNH_01458	7.74286	7.68151	7.54218	9.33485	9.46343	9.35399	-1.73226	5.97616e-10	5.1186e-09	WP_014480005.1^MULTISPECIES: GNAT family N-acetyltransferase^100.0%	O34376.1^RecName: Full=Uncharacterized N-acetyltransferase YobR^97.57%	NA	GO:0016746^transferase activity, transferring acyl groups^molecular_function	NA	PF00583.24^Acetyltransferase (GNAT) family	NA	NA	NA
CPEAOFNH_01461	12.6541	12.6581	12.2742	8.54865	6.08452	5.56891	5.1883	5.82198e-13	6.9192e-12	WP_014480008.1^MULTISPECIES: AraC family transcriptional regulator^100.0%	O34637.1^RecName: Full=Putative transcriptional regulator protein YobU^98.13%	NA	NA	COG3708^Transcriptional regulator^K	PF06445.14^GyrI-like small molecule binding domain	NA	NA	NA
CPEAOFNH_01462	7.69222	7.81779	7.11574	9.47393	8.58223	8.80537	-1.44011	0.00108988	0.00343377	BAI85573.1^hypothetical protein BSNT_08469^100.0%	O34920.1^RecName: Full=Uncharacterized HTH-type transcriptional regulator YobV^96.49%	NA	GO:0003677^DNA binding^molecular_function;GO:0003700^DNA-binding transcription factor activity^molecular_function;GO:0005737^cytoplasm^cellular_component	COG2378^Helix-turn-helix type 11 domain protein^K	PF13280.5^WYL domain	NA	NA	NA
CPEAOFNH_01468	7.32532	7.73257	7.47808	8.97747	9.69863	10.1461	-2.16669	4.10253e-07	2.43425e-06	WP_046381116.1^MULTISPECIES: N-acetyltransferase^100.0%	O35042.1^RecName: Full=Uncharacterized protein YocC^99.39%	NA	NA	NA	PF14282.5^FlxA-like protein	NA	NA	NA
CPEAOFNH_01469	10.6759	10.7485	10.699	11.6209	13.0346	13.0906	-2.01391	3.07374e-06	1.60354e-05	WP_087614581.1^LD-carboxypeptidase^100.0%	O35046.1^RecName: Full=Putative carboxypeptidase YocD^98.77%	NA	GO:0004180^carboxypeptidase activity^molecular_function;GO:0008236^serine-type peptidase activity^molecular_function	COG1619^Peptidase U61, LD-carboxypeptidase A^V	PF02016.14^LD-carboxypeptidase	NA	NA	NA
CPEAOFNH_01470	13.3812	13.37	13.4513	15.7652	17.6131	17.5418	-3.78372	6.01695e-15	9.01869e-14	WP_021481458.1^fatty acid desaturase^100.0%	O34653.1^RecName: Full=Fatty acid desaturase; AltName: Full=Delta(5) acyl-lipid desaturase; AltName: Full=Delta(5) desaturase^99.72%	K10255|FAD6, desA|http://www.genome.jp/dbget-bin/www_bget?ko:K10255	GO:0016491^oxidoreductase activity^molecular_function;GO:0006633^fatty acid biosynthetic process^biological_process;GO:0016021^integral component of membrane^cellular_component;GO:0005886^plasma membrane^cellular_component	COG3239^Fatty Acid Desaturase^I	PF00487.23^Fatty acid desaturase	NA	SignalP-TM	i28-50o54-76i89-108o149-171i184-206o211-230i
CPEAOFNH_01471	10.5072	10.8732	10.8944	13.1069	14.5651	14.7656	-3.54131	1.02782e-14	1.48516e-13	WP_014480016.1^MULTISPECIES: sensor histidine kinase^100.0%	O34757.1^RecName: Full=Sensor histidine kinase DesK^99.46%	K07778|desK|http://www.genome.jp/dbget-bin/www_bget?ko:K07778	GO:0005524^ATP binding^molecular_function;GO:0042802^identical protein binding^molecular_function;GO:0004721^phosphoprotein phosphatase activity^molecular_function;GO:0000155^phosphorelay sensor kinase activity^molecular_function;GO:0046983^protein dimerization activity^molecular_function;GO:0016021^integral component of membrane^cellular_component;GO:0005886^plasma membrane^cellular_component	COG4585^Histidine kinase^T	PF07730.12^Histidine kinase	NA	SignalP-TM	i13-31o36-58i65-87o102-124i129-151o
CPEAOFNH_01472	10.4734	10.7677	10.7291	12.6336	14.2774	14.2835	-3.24733	3.37982e-12	3.74873e-11	WP_004399356.1^MULTISPECIES: response regulator transcription factor^100.0%	O34723.1^RecName: Full=Transcriptional regulatory protein DesR^100.0%	K07693|desR|http://www.genome.jp/dbget-bin/www_bget?ko:K07693	GO:0003677^DNA binding^molecular_function;GO:0000160^phosphorelay signal transduction system^biological_process;GO:0006355^regulation of transcription, DNA-templated^biological_process;GO:0005737^cytoplasm^cellular_component	COG2197^response regulator^T	PF00072.23^Response regulator receiver domain	GT4	NA	NA
CPEAOFNH_01474	14.1254	14.0676	14.0907	11.4816	13.1178	12.6699	1.52332	0.000452746	0.00156918	WP_014480017.1^MULTISPECIES: LysM peptidoglycan-binding domain-containing protein^100.0%	O34669.1^RecName: Full=Cell wall-binding protein YocH; Flags: Precursor^98.95%	NA	GO:0004553^hydrolase activity, hydrolyzing O-glycosyl compounds^molecular_function;GO:0009254^peptidoglycan turnover^biological_process;GO:0005618^cell wall^cellular_component;GO:0005576^extracellular region^cellular_component;GO:0019867^outer membrane^cellular_component	COG1388|COG3584^domain protein^M	PF01476.19^LysM domain	CBM50	NA	NA
CPEAOFNH_01475	12.697	12.6404	12.7327	10.4385	10.5419	10.462	2.21015	3.67378e-31	2.54441e-29	WP_046160493.1^MULTISPECIES: DNA helicase RecQ^100.0%	O34748.1^RecName: Full=Probable ATP-dependent DNA helicase RecQ^99.32%	K03654|recQ|http://www.genome.jp/dbget-bin/www_bget?ko:K03654	GO:0005524^ATP binding^molecular_function;GO:0043140^ATP-dependent 3'-5' DNA helicase activity^molecular_function;GO:0003677^DNA binding^molecular_function;GO:0009378^four-way junction helicase activity^molecular_function;GO:0017116^single-stranded DNA-dependent ATP-dependent DNA helicase activity^molecular_function;GO:0008270^zinc ion binding^molecular_function;GO:0032508^DNA duplex unwinding^bi…	COG0514^ATP-dependent DNA helicase RecQ^L	PF09382.9^RQC domain	NA	NA	NA
CPEAOFNH_01476	11.1493	11.2353	11.1224	9.47949	9.892	10.0305	1.35363	4.74841e-07	2.78458e-06	WP_003231260.1^MULTISPECIES: FMN-dependent NADH-azoreductase 1^100.0%	O35022.1^RecName: Full=FMN-dependent NADH-azoreductase 1; AltName: Full=Azo-dye reductase 1; AltName: Full=FMN-dependent NADH-azo compound oxidoreductase 1^100.0%	K01118|acpD, azoR|http://www.genome.jp/dbget-bin/www_bget?ko:K01118	GO:0009055^electron transfer activity^molecular_function;GO:0010181^FMN binding^molecular_function;GO:0008752^FMN reductase activity^molecular_function;GO:0016652^oxidoreductase activity, acting on NAD(P)H, NAD(P) as acceptor^molecular_function;GO:0016661^oxidoreductase activity, acting on other nitrogenous compounds as donors^molecular_function;GO:0019439^aromatic compound catabolic process^biol…	COG1182^Catalyzes the reductive cleavage of azo bond in aromatic azo compounds to the corresponding amines. Requires NADH, but not NADPH, as an electron donor for its activity (By similarity)^I	PF02525.16^Flavodoxin-like fold	NA	NA	NA
CPEAOFNH_01477	10.7494	10.8774	10.7375	8.55287	7.70634	7.53502	2.78354	2.22768e-13	2.77906e-12	AGE63755.1^general stress protein^100.0%	P80872.3^RecName: Full=General stress protein 16O; Short=GSP16O^99.39%	NA	GO:0008270^zinc ion binding^molecular_function	COG1734^DNAK suppressor^T	PF01258.16^Prokaryotic dksA/traR C4-type zinc finger	NA	NA	NA
CPEAOFNH_01481	8.89471	8.78466	8.64918	7.36816	7.72628	6.79228	1.43994	0.000392798	0.00138167	WP_004399338.1^MULTISPECIES: hypothetical protein^100.0%	O31846.1^RecName: Full=Uncharacterized protein YozN^100.0%	NA	NA	NA	PF10676.8^Spore germination protein gerPA/gerPF	NA	NA	NA
CPEAOFNH_01482	9.29208	9.23104	9.02312	7.13439	8.07628	7.58877	1.5463	9.03685e-05	0.000360129	WP_129093015.1^hypothetical protein^100.0%	O34855.1^RecName: Full=Uncharacterized protein YocN^98.7%	NA	NA	NA	PF10676.8^Spore germination protein gerPA/gerPF	NA	NA	NA
CPEAOFNH_01485	15.2804	15.223	15.1717	15.77	17.7073	17.8808	-2.15296	3.37956e-05	0.000145039	AFQ57871.1^Putative aldehyde dehydrogenase^100.0%	O34660.1^RecName: Full=Putative aldehyde dehydrogenase DhaS^100.0%	K00128|E1.2.1.3|http://www.genome.jp/dbget-bin/www_bget?ko:K00128	GO:0004029^aldehyde dehydrogenase (NAD) activity^molecular_function;GO:0043878^glyceraldehyde-3-phosphate dehydrogenase (NAD+) (non-phosphorylating) activity^molecular_function;GO:0006081^cellular aldehyde metabolic process^biological_process	COG1012^Dehydrogenase^C	PF00171.21^Aldehyde dehydrogenase family	NA	NA	NA
CPEAOFNH_01489	8.82926	8.71971	8.70624	10.0369	10.6761	10.5541	-1.69633	2.33389e-08	1.6419e-07	WP_014480025.1^MULTISPECIES: bile acid:sodium symporter family protein^100.0%	O34524.1^RecName: Full=Uncharacterized sodium-dependent transporter YocS^99.38%	K03453|TC.BASS|http://www.genome.jp/dbget-bin/www_bget?ko:K03453	GO:0015293^symporter activity^molecular_function;GO:0006814^sodium ion transport^biological_process;GO:0016021^integral component of membrane^cellular_component;GO:0005886^plasma membrane^cellular_component	COG0385^Bile acid^S	PF01758.15^Sodium Bile acid symporter family	NA	SignalP-TM	i7-29o35-57i70-92o98-120i127-149o162-184i191-213o223-242i
CPEAOFNH_01491	14.0951	14.1206	14.1488	14.2927	16.0127	15.9884	-1.49947	0.00135832	0.00420044	WP_014480027.1^MULTISPECIES: 2-oxoglutarate dehydrogenase E1 component^100.0%	P23129.3^RecName: Full=2-oxoglutarate dehydrogenase E1 component; AltName: Full=Alpha-ketoglutarate dehydrogenase^99.68%	K00164|OGDH, sucA|http://www.genome.jp/dbget-bin/www_bget?ko:K00164	GO:0004591^oxoglutarate dehydrogenase (succinyl-transferring) activity^molecular_function;GO:0030976^thiamine pyrophosphate binding^molecular_function;GO:0006096^glycolytic process^biological_process;GO:0006099^tricarboxylic acid cycle^biological_process;GO:0005829^cytosol^cellular_component;GO:0045252^oxoglutarate dehydrogenase complex^cellular_component	COG0567^2-oxoglutarate dehydrogenase, E1^C	PF00676.19^Dehydrogenase E1 component	NA	NA	NA
CPEAOFNH_01494	6.8974	7.38706	6.6948	9.19315	8.49192	8.55833	-1.77089	4.83298e-05	0.00020181	WP_004399243.1^MULTISPECIES: superoxide dismutase-like protein YojM^100.0%	O31851.1^RecName: Full=Superoxide dismutase-like protein YojM; Flags: Precursor^100.0%	K04565|SOD1|http://www.genome.jp/dbget-bin/www_bget?ko:K04565	GO:0005507^copper ion binding^molecular_function;GO:0042803^protein homodimerization activity^molecular_function;GO:0004784^superoxide dismutase activity^molecular_function;GO:0008270^zinc ion binding^molecular_function;GO:0019430^removal of superoxide radicals^biological_process;GO:0005886^plasma membrane^cellular_component	COG2032^Destroys radicals which are normally produced within the cells and which are toxic to biological systems (By similarity)^P	PF00080.19^Copper/zinc superoxide dismutase (SODC)	NA	NA	NA
CPEAOFNH_01495	8.1437	8.15374	8.10583	10.1444	10.5005	10.5296	-2.27036	3.02816e-17	5.28876e-16	WP_014480030.1^MULTISPECIES: peptidoglycan endopeptidase^100.0%	O31852.1^RecName: Full=D-gamma-glutamyl-meso-diaminopimelic acid endopeptidase CwlS; AltName: Full=Cell wall lytic enzyme associated with cell separation; Flags: Precursor^99.76%	K19220|cwlS|http://www.genome.jp/dbget-bin/www_bget?ko:K19220	GO:0008234^cysteine-type peptidase activity^molecular_function;GO:0008932^lytic endotransglycosylase activity^molecular_function;GO:0071555^cell wall organization^biological_process;GO:0009986^cell surface^cellular_component	COG0791|COG1388^NLP P60 protein^M	PF01476.19^LysM domain	CBM50	NA	NA
CPEAOFNH_01504	9.11941	9.02888	9.0281	9.85206	10.4324	10.3714	-1.1819	6.74188e-05	0.000273833	WP_014480033.1^MULTISPECIES: EamA family transporter RarD^100.0%	O31859.2^RecName: Full=Uncharacterized transporter YojE^98.99%	K05786|rarD|http://www.genome.jp/dbget-bin/www_bget?ko:K05786	GO:0016021^integral component of membrane^cellular_component;GO:0005887^integral component of plasma membrane^cellular_component;GO:0005886^plasma membrane^cellular_component	COG2962^rard protein^S	PF00892.19^EamA-like transporter family	NA	SignalP-TM	i9-28o38-60i73-95o105-124i131-148o152-169i176-198o213-232i239-261o271-289i
CPEAOFNH_01508	6.58485	6.33087	6.49338	9.32624	9.3067	9.47025	-2.91074	3.79552e-21	9.77346e-20	BAI85621.1^hypothetical protein BSNT_08517^100.0%	O31862.1^RecName: Full=Uncharacterized permease YojA^99.42%	K03299|TC.GNTP|http://www.genome.jp/dbget-bin/www_bget?ko:K03299	GO:0015128^gluconate transmembrane transporter activity^molecular_function;GO:0005887^integral component of plasma membrane^cellular_component	COG2610^Gluconate^EG	PF02447.15^GntP family permease	NA	SignalP-TM	o4-18i25-44o54-76i97-129o
CPEAOFNH_01511	12.2581	12.2657	12.1769	9.75086	11.1138	10.6968	1.61087	4.97483e-05	0.000206578	WP_014480038.1^MULTISPECIES: nitroreductase family protein^100.0%	P81102.3^RecName: Full=Putative NAD(P)H nitroreductase YodC^99.01%	NA	GO:0016491^oxidoreductase activity^molecular_function;GO:0019439^aromatic compound catabolic process^biological_process;GO:0009636^response to toxic substance^biological_process;GO:0005737^cytoplasm^cellular_component	COG0778^nitroreductase^C	PF00881.23^Nitroreductase family	NA	NA	NA
CPEAOFNH_01515	8.73592	8.83517	9.03802	10.9204	12.0698	11.8054	-2.80271	1.62536e-13	2.06616e-12	WP_014480042.1^MULTISPECIES: hypothetical protein^100.0%	O34745.1^RecName: Full=Uncharacterized symporter YodF^98.79%	K03307|TC.SSS|http://www.genome.jp/dbget-bin/www_bget?ko:K03307	GO:0022857^transmembrane transporter activity^molecular_function;GO:0016021^integral component of membrane^cellular_component;GO:0005886^plasma membrane^cellular_component	COG0591^na solute symporter^E	PF00474.16^Sodium:solute symporter family	NA	SignalP-TM	o5-27i48-70o80-102i123-142o157-179i192-214o238-257i278-300o327-349i369-391o395-417i424-441o451-470i
CPEAOFNH_01536	6.24676	6.39566	5.73328	8.95369	8.53213	8.17827	-2.45715	5.88185e-08	3.92482e-07	WP_014480056.1^GNAT family N-acetyltransferase^100.0%	P42093.2^RecName: Full=Uncharacterized N-acetyltransferase CgeE^99.23%	K06323|cgeE|http://www.genome.jp/dbget-bin/www_bget?ko:K06323	GO:0004343^glucosamine 6-phosphate N-acetyltransferase activity^molecular_function;GO:0008080^N-acetyltransferase activity^molecular_function;GO:0006048^UDP-N-acetylglucosamine biosynthetic process^biological_process;GO:0005737^cytoplasm^cellular_component	COG0454^acetyltransferase^K	PF00583.24^Acetyltransferase (GNAT) family	NA	NA	NA
CPEAOFNH_01550	9.3257	9.67623	9.73226	10.4662	11.4012	11.4273	-1.5732	2.22827e-05	0.000100123	WP_087614586.1^SCO family protein^100.0%	P54178.2^RecName: Full=SCO1 protein homolog; AltName: Full=BsSco; Flags: Precursor^98.45%	K07152|SCO1_2|http://www.genome.jp/dbget-bin/www_bget?ko:K07152	GO:0046872^metal ion binding^molecular_function;GO:0045454^cell redox homeostasis^biological_process;GO:0005886^plasma membrane^cellular_component	COG1999^Electron transport protein SCO1 SenC^S	PF02630.13^SCO1/SenC	NA	NA	NA
CPEAOFNH_01551	11.6661	11.7461	11.3288	12.0201	13.7644	13.9361	-1.86618	0.000200367	0.000748024	WP_014480066.1^MULTISPECIES: DUF2535 family protein^100.0%	P54177.1^RecName: Full=Uncharacterized protein YpmP^98.8%	NA	NA	NA	PF10751.8^Protein of unknown function (DUF2535)	NA	NA	NA
CPEAOFNH_01552	8.96952	8.97954	9.00807	12.1983	13.6103	13.7988	-4.37284	7.55129e-23	2.35144e-21	WP_014480067.1^MULTISPECIES: threonine dehydratase^100.0%	P37946.1^RecName: Full=L-threonine dehydratase biosynthetic IlvA; AltName: Full=Threonine deaminase^99.29%	K01754|E4.3.1.19, ilvA, tdcB|http://www.genome.jp/dbget-bin/www_bget?ko:K01754	GO:0004794^L-threonine ammonia-lyase activity^molecular_function;GO:0030170^pyridoxal phosphate binding^molecular_function;GO:0009097^isoleucine biosynthetic process^biological_process;GO:0006567^threonine catabolic process^biological_process;GO:0006566^threonine metabolic process^biological_process	COG1171^Threonine dehydratase^E	PF00291.24^Pyridoxal-phosphate dependent enzyme	NA	NA	NA
CPEAOFNH_01553	12.9954	13.0725	13.0135	14.2214	15.7606	16.1517	-2.55719	1.11808e-07	7.19762e-07	WP_069837588.1^AAA family ATPase^100.0%	P54156.1^RecName: Full=Putative sigma L-dependent transcriptional regulator YplP^98.79%	NA	GO:0005524^ATP binding^molecular_function;GO:0008134^transcription factor binding^molecular_function;GO:0000160^phosphorelay signal transduction system^biological_process;GO:0006355^regulation of transcription, DNA-templated^biological_process	COG1221^transcriptional^K	PF00158.25^Sigma-54 interaction domain	NA	NA	NA
CPEAOFNH_01554	13.2847	13.3023	13.238	14.5792	16.4174	16.3962	-2.73685	1.96659e-08	1.40817e-07	WP_014480069.1^hemolysin III family protein^100.0%	P54175.1^RecName: Full=Hemolysin-3 homolog; AltName: Full=Hemolysin III homolog^99.06%	K11068|hlyIII|http://www.genome.jp/dbget-bin/www_bget?ko:K11068	GO:0019835^cytolysis^biological_process;GO:0016021^integral component of membrane^cellular_component;GO:0005886^plasma membrane^cellular_component	COG1272^hemolysin iii^S	PF03006.19^Haemolysin-III related	NA	SignalP-TM	i12-34o39-61i73-95o100-122i127-146o156-178i185-207o
CPEAOFNH_01561	9.91859	10.179	9.97992	12.2382	13.7384	13.4523	-3.2444	2.37185e-14	3.30684e-13	AFQ58133.1^Dihydroxy-acid dehydratase^100.0%	P51785.4^RecName: Full=Dihydroxy-acid dehydratase; Short=DAD; AltName: Full=Vegetative protein 110; Short=VEG110^100.0%	K01687|ilvD|http://www.genome.jp/dbget-bin/www_bget?ko:K01687	GO:0051539^4 iron, 4 sulfur cluster binding^molecular_function;GO:0004160^dihydroxy-acid dehydratase activity^molecular_function;GO:0046872^metal ion binding^molecular_function;GO:0009097^isoleucine biosynthetic process^biological_process;GO:0009099^valine biosynthetic process^biological_process;GO:0005829^cytosol^cellular_component	COG0129^Dihydroxy-acid dehydratase^E	PF00920.20^Dehydratase family	NA	NA	NA
CPEAOFNH_01565	11.8113	11.7226	11.817	9.87503	10.4445	10.4122	1.52013	2.24104e-08	1.5849e-07	WP_014480080.1^homoserine O-succinyltransferase^100.0%	P54167.3^RecName: Full=Homoserine O-acetyltransferase; Short=HAT; AltName: Full=Homoserine transacetylase; Short=HTA^99.0%	K00651|metA|http://www.genome.jp/dbget-bin/www_bget?ko:K00651	GO:0004414^homoserine O-acetyltransferase activity^molecular_function;GO:0008899^homoserine O-succinyltransferase activity^molecular_function;GO:0019281^L-methionine biosynthetic process from homoserine via O-succinyl-L-homoserine and cystathionine^biological_process;GO:0005737^cytoplasm^cellular_component	COG1897^Homoserine O-transsuccinylase^E	PF04204.15^Homoserine O-succinyltransferase	NA	NA	NA
CPEAOFNH_01570	9.38839	9.2812	9.41988	7.19512	8.25851	8.16417	1.42808	0.000556061	0.00187954	WP_004399003.1^MULTISPECIES: zinc-finger domain-containing protein^100.0%	P54165.1^RecName: Full=Uncharacterized protein YpeQ^100.0%	NA	NA	NA	PF10782.8^Zinc-finger	NA	NA	NA
CPEAOFNH_01571	11.5921	11.5961	11.5835	9.86826	9.99423	10.1389	1.58788	1.52944e-13	1.9504e-12	WP_021481511.1^MULTISPECIES: reverse transcriptase-like protein^100.0%	P54164.2^RecName: Full=Uncharacterized protein YpeP^98.67%	K03469|rnhA, RNASEH1|http://www.genome.jp/dbget-bin/www_bget?ko:K03469	GO:0003676^nucleic acid binding^molecular_function;GO:0004523^RNA-DNA hybrid ribonuclease activity^molecular_function	COG0328^Pfam:RnaseH^L	PF13456.5^Reverse transcriptase-like	NA	NA	NA
CPEAOFNH_01573	9.92173	9.88809	9.95659	8.4342	8.81422	8.7164	1.26376	2.43432e-06	1.29691e-05	WP_015251853.1^MULTISPECIES: reverse transcriptase-like protein^100.0%	P54162.1^RecName: Full=14.7 kDa ribonuclease H-like protein^98.48%	K03469|rnhA, RNASEH1|http://www.genome.jp/dbget-bin/www_bget?ko:K03469	GO:0046872^metal ion binding^molecular_function;GO:0003676^nucleic acid binding^molecular_function;GO:0004523^RNA-DNA hybrid ribonuclease activity^molecular_function	COG0328^Pfam:RnaseH^L	PF13456.5^Reverse transcriptase-like	NA	NA	NA
CPEAOFNH_01581	8.8326	8.97159	9.23186	11.0935	12.308	11.7698	-2.78694	9.07035e-13	1.0561e-11	WP_003230748.1^MULTISPECIES: xanthine permease^100.0%	P42086.1^RecName: Full=Xanthine permease^100.0%	K16169|pbuX|http://www.genome.jp/dbget-bin/www_bget?ko:K16169	GO:0042907^xanthine transmembrane transporter activity^molecular_function;GO:0042906^xanthine transport^biological_process;GO:0005887^integral component of plasma membrane^cellular_component	COG2233^permease^F	PF00860.19^Permease family	NA	SignalP-TM	i9-31o41-58i65-87o91-113i120-142o157-174i179-201o232-254i307-326o331-353i366-383o393-415i
CPEAOFNH_01582	7.91677	7.68799	7.83154	9.85976	11.0784	10.6394	-2.79887	4.59513e-12	4.94869e-11	WP_003230744.1^MULTISPECIES: xanthine phosphoribosyltransferase^100.0%	P42085.1^RecName: Full=Xanthine phosphoribosyltransferase; Short=XPRTase^100.0%	K03816|xpt|http://www.genome.jp/dbget-bin/www_bget?ko:K03816	GO:0000310^xanthine phosphoribosyltransferase activity^molecular_function;GO:0006166^purine ribonucleoside salvage^biological_process;GO:0046110^xanthine metabolic process^biological_process;GO:0032265^XMP salvage^biological_process;GO:0005737^cytoplasm^cellular_component	COG0503^Converts the preformed base xanthine, a product of nucleic acid breakdown, to xanthosine 5'-monophosphate (XMP), so it can be reused for RNA or DNA synthesis (By similarity)^F	PF00156.26^Phosphoribosyl transferase domain	NA	NA	NA
CPEAOFNH_01583	10.3725	10.2768	10.3647	11.4879	12.4779	12.3087	-1.81339	1.05159e-07	6.79137e-07	WP_041336383.1^carboxypeptidase^99.8%	P50848.1^RecName: Full=Carboxypeptidase 1; AltName: Full=BsuCP^99.8%	K01299|E3.4.17.19|http://www.genome.jp/dbget-bin/www_bget?ko:K01299	GO:0004181^metallocarboxypeptidase activity^molecular_function;GO:0008270^zinc ion binding^molecular_function;GO:0006508^proteolysis^biological_process	COG2317^Carboxypeptidase^E	PF02074.14^Carboxypeptidase Taq (M32) metallopeptidase	NA	NA	NA
CPEAOFNH_01587	9.61695	9.48849	9.61959	10.4155	11.5919	11.4644	-1.66873	1.76018e-05	8.04398e-05	WP_003230725.1^MULTISPECIES: LacI family DNA-binding transcriptional regulator^100.0%	P50844.1^RecName: Full=HTH-type transcriptional regulator KdgR; AltName: Full=Kdg operon repressor^100.0%	K02525|kdgR|http://www.genome.jp/dbget-bin/www_bget?ko:K02525	GO:0005524^ATP binding^molecular_function;GO:0003677^DNA binding^molecular_function;GO:0003910^DNA ligase (ATP) activity^molecular_function;GO:0006310^DNA recombination^biological_process;GO:0006281^DNA repair^biological_process;GO:0006355^regulation of transcription, DNA-templated^biological_process	COG1609^Transcriptional regulator^K	PF13377.5^Periplasmic binding protein-like domain	NA	NA	NA
CPEAOFNH_01590	14.441	14.4623	14.5351	11.383	12.4448	12.1483	2.42355	8.01366e-13	9.38509e-12	WP_003230718.1^MULTISPECIES: ATP-dependent DNA helicase^100.0%	P50831.1^RecName: Full=Probable ATP-dependent helicase YpvA^100.0%	K03722|dinG|http://www.genome.jp/dbget-bin/www_bget?ko:K03722	GO:0005524^ATP binding^molecular_function;GO:0004003^ATP-dependent DNA helicase activity^molecular_function;GO:0003677^DNA binding^molecular_function;GO:0006139^nucleobase-containing compound metabolic process^biological_process	COG1199^Bifunctional ATP-dependent DNA helicase DNA polymerase III subunit epsilon^L	PF13307.5^Helicase C-terminal domain	NA	NA	NA
CPEAOFNH_01591	9.94818	10.016	9.99781	7.21659	7.62369	7.46776	2.55514	1.94565e-19	4.15728e-18	BAI85713.2^hypothetical protein BSNT_08610^100.0%	P50841.1^RecName: Full=Uncharacterized protein YptA; Flags: Precursor^100.0%	NA	NA	NA	NA	NA	NA	NA
CPEAOFNH_01592	13.7629	13.7607	13.7865	10.9718	11.9625	11.6859	2.17396	2.86431e-11	2.89093e-10	WP_021481520.1^MULTISPECIES: class I SAM-dependent RNA methyltransferase^100.0%	P50840.1^RecName: Full=Putative RNA methyltransferase YpsC^99.74%	K07444|ypsC|http://www.genome.jp/dbget-bin/www_bget?ko:K07444	GO:0003723^RNA binding^molecular_function;GO:0008990^rRNA (guanine-N2-)-methyltransferase activity^molecular_function;GO:0070043^rRNA (guanine-N7-)-methyltransferase activity^molecular_function	COG0116^methylase^L	PF01170.17^Putative RNA methylase family UPF0020	NA	NA	NA
CPEAOFNH_01595	11.4702	11.5219	11.4054	10.027	9.69357	9.92573	1.57762	5.91355e-12	6.33459e-11	WP_004398813.1^MULTISPECIES: hypothetical protein^100.0%	P50837.1^RecName: Full=Uncharacterized protein YprB^100.0%	K07502|yprB|http://www.genome.jp/dbget-bin/www_bget?ko:K07502	NA	COG3359^Inherit from COG: Exonuclease-like protein^L	PF13482.5^RNase_H superfamily	GT41	NA	NA
CPEAOFNH_01604	12.3335	12.4858	12.6838	9.62406	10.6306	10.5875	2.1613	1.85121e-09	1.48726e-08	WP_004398707.1^MULTISPECIES: DUF2515 domain-containing protein^100.0%	P39791.2^RecName: Full=Uncharacterized protein YppC; AltName: Full=ORFX^100.0%	NA	NA	NA	PF10720.8^Protein of unknown function (DUF2515)	NA	NA	NA
CPEAOFNH_01605	12.8592	12.8468	12.995	10.1597	11.2723	11.2675	1.91784	2.56641e-07	1.56676e-06	WP_004399067.1^MULTISPECIES: Holliday junction resolvase RecU^100.0%	P39792.1^RecName: Full=Holliday junction resolvase RecU^100.0%	K03700|recU|http://www.genome.jp/dbget-bin/www_bget?ko:K03700	GO:0008821^crossover junction endodeoxyribonuclease activity^molecular_function;GO:0003677^DNA binding^molecular_function;GO:0000287^magnesium ion binding^molecular_function;GO:0007059^chromosome segregation^biological_process;GO:0006310^DNA recombination^biological_process;GO:0006281^DNA repair^biological_process;GO:0005737^cytoplasm^cellular_component	COG3331^Endonuclease that resolves Holliday junction intermediates in genetic recombination. Cleaves mobile four-strand junctions by introducing symmetrical nicks in paired strands. Promotes annealing of linear ssDNA with homologous dsDNA. Required for DNA repair, homologous recombination and chromosome segregation (By similarity)^S	PF03838.13^Recombination protein U	NA	NA	NA
CPEAOFNH_01606	15.4784	15.4317	15.3395	12.4787	13.8302	13.7402	1.95148	1.1789e-06	6.57729e-06	WP_041336371.1^PBP1A family penicillin-binding protein^100.0%	P39793.1^RecName: Full=Penicillin-binding protein 1A/1B; Short=PBP1; Includes: RecName: Full=Penicillin-insensitive transglycosylase; AltName: Full=Peptidoglycan TGase; Includes: RecName: Full=Penicillin-sensitive transpeptidase; AltName: Full=DD-transpeptidase^99.62%	K05366|mrcA|http://www.genome.jp/dbget-bin/www_bget?ko:K05366	GO:0008144^drug binding^molecular_function;GO:0008658^penicillin binding^molecular_function;GO:0008955^peptidoglycan glycosyltransferase activity^molecular_function;GO:0009002^serine-type D-Ala-D-Ala carboxypeptidase activity^molecular_function;GO:0071555^cell wall organization^biological_process;GO:0009252^peptidoglycan biosynthetic process^biological_process;GO:0008360^regulation of cell shape^…	COG0744^penicillin-binding protein^M	PF00912.21^Transglycosylase	GT51	SignalP-TM	i38-60o
CPEAOFNH_01611	13.5878	13.5343	13.5482	10.6559	11.6135	11.4572	2.25925	4.98986e-12	5.35943e-11	WP_003230667.1^MULTISPECIES: aspartate transaminase AspB^100.0%	P53001.1^RecName: Full=Aspartate aminotransferase; Short=AspAT; AltName: Full=Transaminase A^99.75%	K00812|aspB|http://www.genome.jp/dbget-bin/www_bget?ko:K00812	GO:0004069^L-aspartate:2-oxoglutarate aminotransferase activity^molecular_function;GO:0030170^pyridoxal phosphate binding^molecular_function;GO:0009058^biosynthetic process^biological_process;GO:0005737^cytoplasm^cellular_component	COG0436^aspartate^E	PF00155.20^Aminotransferase class I and II	NA	NA	NA
CPEAOFNH_01612	12.8376	12.844	12.8027	10.0369	11.0441	11.0171	2.06109	3.57854e-09	2.78046e-08	WP_014477164.1^MULTISPECIES: hypothetical protein^100.0%	P54396.1^RecName: Full=Uncharacterized protein YpmB^99.38%	NA	GO:0016021^integral component of membrane^cellular_component	NA	PF03413.18^Peptidase propeptide and YPEB domain	NA	SignalP-TM	i5-27o
CPEAOFNH_01613	11.0422	11.014	10.9578	8.23296	7.84959	7.99929	2.96875	6.6273e-32	4.92997e-30	WP_003225588.1^MULTISPECIES: DUF4264 domain-containing protein^100.0%	P54395.1^RecName: Full=Uncharacterized protein YpmA^100.0%	NA	NA	NA	PF14084.5^Protein of unknown function (DUF4264)	NA	NA	NA
CPEAOFNH_01614	15.9199	15.9057	15.8846	12.2195	13.6714	13.7488	2.54191	3.99695e-09	3.09359e-08	BAI85737.2^bifunctional ATP-dependent DNA helicase/DNA polymerase III subunit epsilon^100.0%	P54394.1^RecName: Full=3'-5' exonuclease DinG^99.68%	K03722|dinG|http://www.genome.jp/dbget-bin/www_bget?ko:K03722	GO:0008408^3'-5' exonuclease activity^molecular_function;GO:0005524^ATP binding^molecular_function;GO:0004003^ATP-dependent DNA helicase activity^molecular_function;GO:0003677^DNA binding^molecular_function;GO:0003887^DNA-directed DNA polymerase activity^molecular_function;GO:0006260^DNA replication^biological_process	COG0847|COG1199^Bifunctional ATP-dependent DNA helicase DNA polymerase III subunit epsilon^L	PF00929.23^Exonuclease	NA	NA	NA
CPEAOFNH_01615	9.98019	10.0666	10.4017	8.63688	9.13457	9.28402	1.12135	0.000609148	0.00204082	AFQ58189.1^Aspartate 1-decarboxylase^100.0%	P52999.1^RecName: Full=Aspartate 1-decarboxylase; AltName: Full=Aspartate alpha-decarboxylase; Contains: RecName: Full=Aspartate 1-decarboxylase beta chain; Contains: RecName: Full=Aspartate 1-decarboxylase alpha chain; Flags: Precursor^100.0%	K01579|panD|http://www.genome.jp/dbget-bin/www_bget?ko:K01579	GO:0004068^aspartate 1-decarboxylase activity^molecular_function;GO:0006523^alanine biosynthetic process^biological_process;GO:0015940^pantothenate biosynthetic process^biological_process;GO:0005737^cytoplasm^cellular_component	COG0853^Catalyzes the pyruvoyl-dependent decarboxylation of aspartate to produce beta-alanine (By similarity)^H	PF02261.15^Aspartate decarboxylase	NA	NA	NA
CPEAOFNH_01616	11.2212	11.1274	11.7036	10.1125	10.122	10.3699	1.16816	4.5574e-05	0.000191497	WP_014480107.1^MULTISPECIES: pantoate--beta-alanine ligase^100.0%	P52998.1^RecName: Full=Pantothenate synthetase; Short=PS; AltName: Full=Pantoate--beta-alanine ligase; AltName: Full=Pantoate-activating enzyme^98.95%	K01918|panC|http://www.genome.jp/dbget-bin/www_bget?ko:K01918	GO:0005524^ATP binding^molecular_function;GO:0004592^pantoate-beta-alanine ligase activity^molecular_function;GO:0033317^pantothenate biosynthetic process from valine^biological_process;GO:0005829^cytosol^cellular_component	COG0414^Catalyzes the condensation of pantoate with beta-alanine in an ATP-dependent reaction via a pantoyl-adenylate intermediate (By similarity)^H	PF02569.14^Pantoate-beta-alanine ligase	NA	NA	NA
CPEAOFNH_01620	8.50394	8.52711	8.56597	9.71925	9.88315	9.63261	-1.21808	2.12691e-06	1.14528e-05	WP_041849964.1^MULTISPECIES: N-acetyl-alpha-D-glucosaminyl L-malate synthase BshA^100.0%	P42982.2^RecName: Full=N-acetyl-alpha-D-glucosaminyl L-malate synthase; Short=GlcNAc-Mal synthase; AltName: Full=L-malic acid glycosyltransferase BshA^99.47%	NA	GO:0000166^nucleotide binding^molecular_function;GO:0016757^transferase activity, transferring glycosyl groups^molecular_function;GO:0071793^bacillithiol biosynthetic process^biological_process	COG0438^glycosyl transferase group 1^M	PF00534.19^Glycosyl transferases group 1	GT4	NA	NA
CPEAOFNH_01621	8.41305	8.27923	8.53481	9.42751	9.93976	9.81282	-1.33087	1.2632e-05	5.98383e-05	WP_041849965.1^MULTISPECIES: bacillithiol biosynthesis deacetylase BshB1^100.0%	P42981.2^RecName: Full=N-acetyl-alpha-D-glucosaminyl L-malate deacetylase 1; Short=GlcNAc-Mal deacetylase 1^99.15%	NA	GO:0019213^deacetylase activity^molecular_function;GO:0046872^metal ion binding^molecular_function;GO:0071793^bacillithiol biosynthetic process^biological_process	COG2120^Lmbe family^S	PF02585.16^GlcNAc-PI de-N-acetylase	CE14	NA	NA
CPEAOFNH_01622	8.37227	8.07185	8.37973	9.22395	9.88093	9.95264	-1.4408	4.46256e-05	0.000188299	WP_041053181.1^MULTISPECIES: methylglyoxal synthase^100.0%	P42980.1^RecName: Full=Methylglyoxal synthase; Short=MGS^98.54%	K01734|mgsA|http://www.genome.jp/dbget-bin/www_bget?ko:K01734	GO:0008929^methylglyoxal synthase activity^molecular_function;GO:0019242^methylglyoxal biosynthetic process^biological_process;GO:0005829^cytosol^cellular_component	COG1803^methylglyoxal synthase^G	PF02142.21^MGS-like domain	NA	NA	NA
CPEAOFNH_01623	8.34911	8.31317	8.2321	9.87924	10.5078	10.4256	-1.99993	1.17439e-10	1.09202e-09	WP_003230638.1^MULTISPECIES: 4-hydroxy-tetrahydrodipicolinate reductase^100.0%	P42976.2^RecName: Full=4-hydroxy-tetrahydrodipicolinate reductase; Short=HTPA reductase^99.63%	K00215|dapB|http://www.genome.jp/dbget-bin/www_bget?ko:K00215	GO:0008839^4-hydroxy-tetrahydrodipicolinate reductase^molecular_function;GO:0051287^NAD binding^molecular_function;GO:0050661^NADP binding^molecular_function;GO:0016726^oxidoreductase activity, acting on CH or CH2 groups, NAD or NADP as acceptor^molecular_function;GO:0019877^diaminopimelate biosynthetic process^biological_process;GO:0009089^lysine biosynthetic process via diaminopimelate^biologic…	COG0289^Catalyzes the conversion of 4-hydroxy- tetrahydrodipicolinate (HTPA) to tetrahydrodipicolinate (By similarity)^E	PF05173.13^Dihydrodipicolinate reductase, C-terminus	NA	NA	NA
CPEAOFNH_01624	7.757	7.92044	7.88745	8.88329	8.878	8.86322	-1.02112	0.000398234	0.00139834	WP_004398044.1^MULTISPECIES: hypothetical protein^100.0%	P42979.1^RecName: Full=Uncharacterized protein YpjD^99.1%	NA	NA	COG1694^mazg nucleotide pyrophosphohydrolase^S	PF03819.16^MazG nucleotide pyrophosphohydrolase domain	NA	NA	NA
CPEAOFNH_01628	10.9444	10.7935	10.8022	12.023	13.7837	13.7725	-2.54458	1.30596e-07	8.34358e-07	WP_003225562.1^MULTISPECIES: c-type cytochrome^100.0%	P46913.1^RecName: Full=Menaquinol-cytochrome c reductase cytochrome b/c subunit^100.0%	K03888|MQCRC, qcrC, bfcC, petD|http://www.genome.jp/dbget-bin/www_bget?ko:K03888	GO:0009055^electron transfer activity^molecular_function;GO:0020037^heme binding^molecular_function;GO:0005506^iron ion binding^molecular_function;GO:0016021^integral component of membrane^cellular_component;GO:0005886^plasma membrane^cellular_component	COG1290|COG2010^Component of the ubiquinol-cytochrome c reductase complex (complex III or cytochrome b-c1 complex), which is a respiratory chain that generates an electrochemical potential coupled to ATP synthesis (By similarity)^C	PF13442.5^Cytochrome C oxidase, cbb3-type, subunit III	GT83	SignalP-TM	i41-63o102-124i136-158o
CPEAOFNH_01629	9.50824	9.29401	9.52407	10.7004	11.7772	11.7616	-2.04797	7.34128e-08	4.84235e-07	WP_003225560.1^MULTISPECIES: menaquinol-cytochrome c reductase cytochrome b subunit^100.0%	P46912.1^RecName: Full=Menaquinol-cytochrome c reductase cytochrome b subunit^100.0%	K03887|MQCRB, qcrB, bfcB, petB|http://www.genome.jp/dbget-bin/www_bget?ko:K03887	GO:0009055^electron transfer activity^molecular_function;GO:0046872^metal ion binding^molecular_function;GO:0022904^respiratory electron transport chain^biological_process;GO:0016021^integral component of membrane^cellular_component;GO:0005886^plasma membrane^cellular_component	COG1290^Cytochrome B6^C	PF00033.18^Cytochrome b/b6/petB	NA	SignalP-TM	i40-62o92-114i126-148o193-215i
CPEAOFNH_01630	10.2689	10.1239	10.1711	10.6421	11.4559	11.4251	-1.03085	0.0015498	0.00473066	WP_003230627.1^MULTISPECIES: menaquinol-cytochrome C reductase iron-sulfur subunit^100.0%	P46911.1^RecName: Full=Menaquinol-cytochrome c reductase iron-sulfur subunit; AltName: Full=Rieske iron-sulfur protein^100.0%	K03886|MQCRA, qcrA, bfcA, petC|http://www.genome.jp/dbget-bin/www_bget?ko:K03886	GO:0051537^2 iron, 2 sulfur cluster binding^molecular_function;GO:0046872^metal ion binding^molecular_function;GO:0009496^plastoquinol--plastocyanin reductase activity^molecular_function;GO:0022900^electron transport chain^biological_process;GO:0005886^plasma membrane^cellular_component;GO:0042651^thylakoid membrane^cellular_component	COG0723^Component of the cytochrome b6-f complex, which mediates electron transfer between photosystem II (PSII) and photosystem I (PSI), cyclic electron flow around PSI, and state transitions (By similarity)^C	PF00355.25^Rieske [2Fe-2S] domain	NA	SignalP-TM	i12-34o
CPEAOFNH_01635	9.58558	9.51607	9.69515	10.3313	10.8667	10.6919	-1.04592	0.000144972	0.00055621	WP_087614595.1^prephenate dehydrogenase^100.0%	P20692.2^RecName: Full=Prephenate dehydrogenase; Short=PDH^99.19%	K04517|tyrA2|http://www.genome.jp/dbget-bin/www_bget?ko:K04517	GO:0070403^NAD+ binding^molecular_function;GO:0008977^prephenate dehydrogenase (NAD+) activity^molecular_function;GO:0004665^prephenate dehydrogenase (NADP+) activity^molecular_function;GO:0055114^oxidation-reduction process^biological_process;GO:0006571^tyrosine biosynthetic process^biological_process	COG0287^prephenate dehydrogenase^E	PF02153.16^Prephenate dehydrogenase	NA	SignalP-TM	i7-24o
CPEAOFNH_01637	10.3713	10.2929	10.4339	10.7385	11.8454	11.5104	-1.06765	0.00309824	0.00868501	WP_003230608.1^MULTISPECIES: tryptophan synthase subunit alpha^100.0%	P07601.1^RecName: Full=Tryptophan synthase alpha chain^100.0%	K01695|trpA|http://www.genome.jp/dbget-bin/www_bget?ko:K01695	GO:0004834^tryptophan synthase activity^molecular_function	COG0159^The alpha subunit is responsible for the aldol cleavage of indoleglycerol phosphate to indole and glyceraldehyde 3- phosphate (By similarity)^E	PF00290.19^Tryptophan synthase alpha chain	NA	NA	NA
CPEAOFNH_01638	9.89639	9.79358	9.65867	10.9851	12.1074	11.9324	-1.96673	1.34332e-07	8.56528e-07	WP_015383968.1^MULTISPECIES: tryptophan synthase subunit beta^100.0%	P07600.2^RecName: Full=Tryptophan synthase beta chain^99.25%	K01696|trpB|http://www.genome.jp/dbget-bin/www_bget?ko:K01696	GO:0004834^tryptophan synthase activity^molecular_function;GO:0000162^tryptophan biosynthetic process^biological_process;GO:0005737^cytoplasm^cellular_component	COG0133^The beta subunit is responsible for the synthesis of L- tryptophan from indole and L-serine (By similarity)^E	PF00291.24^Pyridoxal-phosphate dependent enzyme	NA	NA	NA
CPEAOFNH_01639	8.41751	8.18156	8.49217	9.90921	10.7351	10.7065	-2.13015	2.08128e-09	1.65952e-08	WP_077671391.1^phosphoribosylanthranilate isomerase^100.0%	P20167.3^RecName: Full=N-(5'-phosphoribosyl)anthranilate isomerase; Short=PRAI^97.67%	K01817|trpF|http://www.genome.jp/dbget-bin/www_bget?ko:K01817	GO:0004640^phosphoribosylanthranilate isomerase activity^molecular_function;GO:0000162^tryptophan biosynthetic process^biological_process	COG0135^N-(5'-phosphoribosyl)anthranilate isomerase^E	PF00697.21^N-(5'phosphoribosyl)anthranilate (PRA) isomerase	NA	NA	NA
CPEAOFNH_01640	8.47427	8.30897	8.76114	9.99944	10.8269	10.6419	-2.00547	1.46537e-08	1.06253e-07	WP_087614597.1^indole-3-glycerol phosphate synthase TrpC^100.0%	P03964.3^RecName: Full=Indole-3-glycerol phosphate synthase; Short=IGPS^99.2%	K01609|trpC|http://www.genome.jp/dbget-bin/www_bget?ko:K01609	GO:0004425^indole-3-glycerol-phosphate synthase activity^molecular_function;GO:0004640^phosphoribosylanthranilate isomerase activity^molecular_function;GO:0000162^tryptophan biosynthetic process^biological_process	COG0134^Indole-3-glycerol phosphate synthase^E	PF00218.20^Indole-3-glycerol phosphate synthase	NA	NA	NA
CPEAOFNH_01645	9.35854	9.33382	9.67782	10.3773	10.6952	10.4664	-1.05415	8.01393e-05	0.000322888	WP_004398727.1^MULTISPECIES: chorismate synthase^100.0%	P31104.3^RecName: Full=Chorismate synthase; Short=CS; AltName: Full=5-enolpyruvylshikimate-3-phosphate phospholyase^100.0%	K01736|aroC|http://www.genome.jp/dbget-bin/www_bget?ko:K01736	GO:0004107^chorismate synthase activity^molecular_function;GO:0010181^FMN binding^molecular_function;GO:0009073^aromatic amino acid family biosynthetic process^biological_process;GO:0009423^chorismate biosynthetic process^biological_process;GO:0005829^cytosol^cellular_component	COG0082^5-enolpyruvylshikimate-3-phosphate phospholyase^E	PF01264.20^Chorismate synthase	NA	NA	NA
CPEAOFNH_01646	7.2672	7.43409	7.71279	9.74441	8.98119	9.41478	-1.93724	2.46278e-07	1.51269e-06	AGE63921.1^methyl-accepting chemotaxis proteins (MCPs) methyltransferase^100.0%	P31105.4^RecName: Full=Chemotaxis protein methyltransferase^99.61%	K00575|cheR|http://www.genome.jp/dbget-bin/www_bget?ko:K00575	GO:0008983^protein-glutamate O-methyltransferase activity^molecular_function;GO:0006935^chemotaxis^biological_process	NA	PF01739.17^CheR methyltransferase, SAM binding domain	NA	NA	NA
CPEAOFNH_01665	9.66088	9.72904	9.61463	10.7751	11.8137	11.9304	-1.92289	4.59271e-07	2.70909e-06	WP_024572170.1^MULTISPECIES: (d)CMP kinase^100.0%	P38493.1^RecName: Full=Cytidylate kinase; Short=CK; AltName: Full=Cytidine monophosphate kinase; Short=CMP kinase^98.66%	K00945|cmk|http://www.genome.jp/dbget-bin/www_bget?ko:K00945	GO:0005524^ATP binding^molecular_function;GO:0004127^cytidylate kinase activity^molecular_function;GO:0004592^pantoate-beta-alanine ligase activity^molecular_function;GO:0033317^pantothenate biosynthetic process from valine^biological_process;GO:0006220^pyrimidine nucleotide metabolic process^biological_process;GO:0005829^cytosol^cellular_component	COG0283^cytidine monophosphate kinase^F	PF02224.17^Cytidylate kinase	NA	NA	NA
CPEAOFNH_01670	11.2946	11.2409	11.0744	11.7154	13.0596	13.2569	-1.61363	0.00021279	0.000790727	WP_014480144.1^MULTISPECIES: intramembrane metalloprotease PrsW^100.0%	P50738.1^RecName: Full=Protease PrsW; AltName: Full=Protease responsible for activating sigma-W; AltName: Full=Site-1 protease PrsW; Short=S1P protease PrsW^99.54%	NA	GO:0008233^peptidase activity^molecular_function;GO:0007165^signal transduction^biological_process;GO:0016021^integral component of membrane^cellular_component;GO:0005886^plasma membrane^cellular_component	COG2339^Involved in the degradation of specific anti-sigma factors (By similarity)^O	PF13367.5^Protease prsW family	NA	SignalP-TM	o4-21i33-55o99-121i128-150o180-202i
CPEAOFNH_01673	13.994	14.0998	14.0881	11.1336	12.5045	12.6708	1.81542	2.44296e-05	0.000108123	WP_046160514.1^MULTISPECIES: genetic competence negative regulator^100.0%	P50734.1^RecName: Full=Adapter protein MecA 2^98.45%	K16511|mecA1_2|http://www.genome.jp/dbget-bin/www_bget?ko:K16511	GO:0030674^protein binding, bridging^molecular_function;GO:0030420^establishment of competence for transformation^biological_process;GO:0045808^negative regulation of establishment of competence for transformation^biological_process;GO:0042174^negative regulation of sporulation resulting in formation of a cellular spore^biological_process;GO:0030435^sporulation resulting in formation of a cellula…	COG4862^Enables the recognition and targeting of unfolded and aggregated proteins to the ClpC protease or to other proteins involved in proteolysis^O	PF05389.11^Negative regulator of genetic competence (MecA)	NA	NA	NA
CPEAOFNH_01674	13.7662	13.8036	13.7522	10.0571	8.70288	9.02405	4.39033	6.48315e-27	2.99343e-25	WP_046160515.1^MULTISPECIES: metallophosphoesterase^100.0%	P50733.1^RecName: Full=Uncharacterized protein YpbG; Flags: Precursor^99.23%	NA	GO:0005524^ATP binding^molecular_function;GO:0008758^UDP-2,3-diacylglucosamine hydrolase activity^molecular_function;GO:0009245^lipid A biosynthetic process^biological_process	COG1408^metallophosphoesterase^S	PF00149.27^Calcineurin-like phosphoesterase	NA	NA	NA
CPEAOFNH_01681	11.3121	11.4062	11.486	11.536	13.4315	13.273	-1.55771	0.00162279	0.0049422	WP_004399159.1^MULTISPECIES: riboflavin transporter FmnP^100.0%	P50726.1^RecName: Full=Riboflavin transporter FmnP; AltName: Full=FMN permease; AltName: Full=Riboflavin ECF transporter S component FmnP^100.0%	NA	GO:0032217^riboflavin transmembrane transporter activity^molecular_function;GO:0032218^riboflavin transport^biological_process;GO:0016021^integral component of membrane^cellular_component;GO:0005886^plasma membrane^cellular_component	COG3601^membrane^S	PF12822.6^ECF transporter, substrate-specific component	NA	SignalP-TM	i7-29o75-97i110-132o152-174i
CPEAOFNH_01704	9.41763	9.37858	8.99031	8.04175	7.10465	7.60973	1.63807	4.7766e-05	0.000199663	WP_003230488.1^MULTISPECIES: hypothetical protein^100.0%	P17616.1^RecName: Full=Uncharacterized protein YpuD; AltName: Full=ORFX4^99.12%	NA	NA	NA	PF17428.1^Family of unknown function (DUF5412)	NA	SignalP-TM	i7-25o
CPEAOFNH_01715	15.0677	15.1362	15.0312	10.7348	11.9625	11.8643	3.463	6.38739e-20	1.47461e-18	WP_014480169.1^MULTISPECIES: DUF1002 domain-containing protein^100.0%	P31847.2^RecName: Full=Uncharacterized protein YpuA; AltName: Full=ORFX19^99.66%	NA	NA	COG4086^Secreted protein^S	PF06207.10^Protein of unknown function (DUF1002)	NA	NA	NA
CPEAOFNH_01724	9.47224	9.34821	9.40655	9.96815	11.1984	11.0151	-1.40995	0.000422091	0.0014731	WP_003230458.1^MULTISPECIES: RNA polymerase sporulation sigma factor SigF^100.0%	P07860.1^RecName: Full=RNA polymerase sigma-F factor; AltName: Full=Sporulation sigma factor; AltName: Full=Stage II sporulation protein AC^100.0%	K03091|SIG3.4|http://www.genome.jp/dbget-bin/www_bget?ko:K03091	GO:0003677^DNA binding^molecular_function;GO:0003700^DNA-binding transcription factor activity^molecular_function;GO:0016987^sigma factor activity^molecular_function;GO:0006352^DNA-templated transcription, initiation^biological_process;GO:0030435^sporulation resulting in formation of a cellular spore^biological_process	COG1191^Sigma factors are initiation factors that promote the attachment of RNA polymerase to specific initiation sites and are then released (By similarity)^K	PF04542.13^Sigma-70 region 2	NA	NA	NA
CPEAOFNH_01725	7.79863	7.96915	8.25353	8.71814	9.39966	9.99506	-1.44504	0.00128943	0.00400591	WP_014477237.1^MULTISPECIES: anti-sigma F factor^100.0%	P10728.1^RecName: Full=Anti-sigma F factor; AltName: Full=Stage II sporulation protein AB^99.32%	K06379|spoIIAB|http://www.genome.jp/dbget-bin/www_bget?ko:K06379	GO:0005524^ATP binding^molecular_function;GO:0004674^protein serine/threonine kinase activity^molecular_function;GO:0016989^sigma factor antagonist activity^molecular_function;GO:0030436^asexual sporulation^biological_process;GO:0042174^negative regulation of sporulation resulting in formation of a cellular spore^biological_process;GO:0045892^negative regulation of transcription, DNA-templated^bi…	COG2172^Binds to sigma F and blocks its ability to form an RNA polymerase holoenzyme (E-sigma F). Phosphorylates SpoIIAA on a serine residue. This phosphorylation may enable SpoIIAA to act as an anti-anti-sigma factor that counteracts SpoIIAB and thus releases sigma F from inhibition (By similarity)^T	PF13581.5^Histidine kinase-like ATPase domain	NA	NA	NA
CPEAOFNH_01726	7.25728	7.54536	7.56978	8.52518	8.54903	9.03183	-1.2602	0.000540765	0.00183622	WP_003223957.1^MULTISPECIES: anti-sigma F factor antagonist^100.0%	P10727.3^RecName: Full=Anti-sigma F factor antagonist; AltName: Full=Stage II sporulation protein AA^99.15%	K06378|spoIIAA|http://www.genome.jp/dbget-bin/www_bget?ko:K06378	GO:0043856^anti-sigma factor antagonist activity^molecular_function;GO:0045152^antisigma factor binding^molecular_function;GO:0030435^sporulation resulting in formation of a cellular spore^biological_process	COG1366^stage II sporulation protein^T	PF01740.20^STAS domain	NA	NA	NA
CPEAOFNH_01732	11.6562	11.7924	11.3508	12.7598	14.6049	14.5022	-2.55265	2.35445e-07	1.44837e-06	EHA31467.1^transcriptional regulator for iron transport and metabolism^100.0%	P54574.2^RecName: Full=Ferric uptake regulation protein; Short=Ferric uptake regulator^100.0%	K03711|fur|http://www.genome.jp/dbget-bin/www_bget?ko:K03711	GO:0003677^DNA binding^molecular_function;GO:0003700^DNA-binding transcription factor activity^molecular_function;GO:0001217^DNA-binding transcription repressor activity^molecular_function;GO:0043565^sequence-specific DNA binding^molecular_function;GO:0044212^transcription regulatory region DNA binding^molecular_function;GO:0000976^transcription regulatory region sequence-specific DNA binding^mol…	COG0735^Ferric uptake regulator, Fur family^P	PF01475.18^Ferric uptake regulator family	NA	NA	NA
CPEAOFNH_01743	10.4243	10.4603	10.1598	10.7633	11.7962	11.7164	-1.1409	0.00187318	0.00561878	WP_046160553.1^MULTISPECIES: aldo/keto reductase^100.0%	P54569.1^RecName: Full=Uncharacterized oxidoreductase YqkF^98.37%	NA	GO:0016491^oxidoreductase activity^molecular_function	COG0667^aldo keto reductase^C	PF00248.20^Aldo/keto reductase family	NA	NA	NA
CPEAOFNH_01748	7.19629	6.77021	6.71965	9.79166	10.1954	9.93821	-3.0846	3.67373e-21	9.52089e-20	WP_046160555.1^MULTISPECIES: GNAT family N-acetyltransferase^100.0%	P54564.1^RecName: Full=UPF0157 protein YqkA^97.96%	NA	GO:0016746^transferase activity, transferring acyl groups^molecular_function	COG2320^Pfam:UPF0157^S	PF04229.13^GrpB protein	NA	NA	NA
CPEAOFNH_01749	6.22657	5.69603	5.85042	9.14217	8.75235	8.89344	-3.02075	2.87129e-15	4.41915e-14	WP_046160556.1^MULTISPECIES: antibiotic biosynthesis monooxygenase^100.0%	P54563.1^RecName: Full=Uncharacterized protein YqjZ^97.25%	NA	NA	COG2329^Antibiotic biosynthesis monooxygenase^S	PF03992.15^Antibiotic biosynthesis monooxygenase	NA	NA	NA
CPEAOFNH_01750	6.60063	6.47276	7.06816	9.01624	9.57211	9.50141	-2.65555	3.65327e-12	3.98783e-11	1MK4_A^Chain A, Structure Of Protein Of Unknown Function Yqjy From Bacillus Subtilis, Probable Acetyltransferase >1MK4_B Chain B, Structure Of Protein Of Unknown Function Yqjy From Bacillus Subtilis, Probable Acetyltransferase^100.0%	P54562.1^RecName: Full=Uncharacterized protein YqjY^100.0%	NA	GO:0016747^transferase activity, transferring acyl groups other than amino-acyl groups^molecular_function	NA	PF00583.24^Acetyltransferase (GNAT) family	NA	NA	NA
CPEAOFNH_01754	9.53517	9.65323	9.39503	11.1715	12.3699	12.4627	-2.57776	2.45852e-10	2.1801e-09	WP_014480187.1^MFS transporter^100.0%	P54559.2^RecName: Full=Uncharacterized MFS-type transporter YqjV^99.27%	NA	GO:0005215^transporter activity^molecular_function;GO:0055085^transmembrane transport^biological_process;GO:0016021^integral component of membrane^cellular_component;GO:0005886^plasma membrane^cellular_component	NA	PF07690.15^Major Facilitator Superfamily	NA	SignalP-TM	o10-32i45-67o82-104i136-158o163-182i212-231o251-273i280-302o306-328i341-360o370-392i
CPEAOFNH_01755	8.17565	8.50892	8.35218	8.70111	10.1463	10.1639	-1.4612	0.00247635	0.00716161	WP_014477259.1^hypothetical protein^100.0%	P54558.2^RecName: Full=Uncharacterized protein YqjU^100.0%	NA	GO:0016021^integral component of membrane^cellular_component	NA	PF01741.17^Large-conductance mechanosensitive channel, MscL	NA	SignalP-TM	o5-27i
CPEAOFNH_01756	9.37239	9.43555	9.22754	9.91086	11.053	11.0944	-1.43236	0.000397715	0.00139774	WP_014480188.1^hypothetical protein^100.0%	P54557.1^RecName: Full=Uncharacterized protein YqjT^98.44%	NA	NA	NA	PF13669.5^Glyoxalase/Bleomycin resistance protein/Dioxygenase superfamily	NA	NA	NA
CPEAOFNH_01757	9.45932	9.68921	9.47748	10.724	11.3483	11.328	-1.61566	6.83365e-08	4.51493e-07	WP_014480189.1^MULTISPECIES: type I pantothenate kinase^100.0%	P54556.2^RecName: Full=Pantothenate kinase; AltName: Full=Pantothenic acid kinase^99.69%	K00867|coaA|http://www.genome.jp/dbget-bin/www_bget?ko:K00867	GO:0005524^ATP binding^molecular_function;GO:0004594^pantothenate kinase activity^molecular_function;GO:0015937^coenzyme A biosynthetic process^biological_process;GO:0005737^cytoplasm^cellular_component	COG1072^pantothenate kinase activity^H	PF00485.17^Phosphoribulokinase / Uridine kinase family	NA	NA	NA
CPEAOFNH_01762	8.94192	8.44147	8.91699	10.717	10.4324	10.3294	-1.72116	1.24358e-08	9.11582e-08	WP_014480193.1^M20/M25/M40 family metallo-hydrolase^100.0%	P54551.2^RecName: Full=Uncharacterized protein YqjN^99.27%	NA	GO:0008777^acetylornithine deacetylase activity^molecular_function;GO:0006526^arginine biosynthetic process^biological_process	COG4187^peptidase, M20^E	PF01546.27^Peptidase family M20/M25/M40	NA	NA	NA
CPEAOFNH_01764	15.4797	15.5255	15.3026	9.86826	11.1894	11.0558	4.62745	1.33647e-31	9.5868e-30	WP_014477266.1^MULTISPECIES: alpha/beta hydrolase^100.0%	P54549.1^RecName: Full=Uncharacterized protein YqjL^99.6%	NA	NA	NA	PF12146.7^Serine aminopeptidase, S33	NA	NA	NA
CPEAOFNH_01765	8.79196	8.46052	8.76711	6.8621	7.02639	6.50972	1.87404	4.65299e-07	2.73261e-06	AGE64034.1^50S ribosomal protein^100.0%	A7Z6E9.1^RecName: Full=50S ribosomal protein L33 2^97.96%	K02913|RP-L33, MRPL33, rpmG|http://www.genome.jp/dbget-bin/www_bget?ko:K02913	GO:0003735^structural constituent of ribosome^molecular_function;GO:0006412^translation^biological_process;GO:0005840^ribosome^cellular_component	COG0267^50S ribosomal protein L33^J	PF00471.19^Ribosomal protein L33	NA	NA	NA
CPEAOFNH_01774	11.1439	11.1076	11.047	11.3803	12.5715	12.3855	-1.09865	0.00338609	0.00938063	KKB91643.1^methylmalonyl-CoA carboxyltransferase^100.0%	P54541.2^RecName: Full=Putative propionyl-CoA carboxylase beta chain; Short=PCCase; AltName: Full=Propanoyl-CoA:carbon dioxide ligase^98.82%	K01966|PCCB, pccB|http://www.genome.jp/dbget-bin/www_bget?ko:K01966	GO:0003989^acetyl-CoA carboxylase activity^molecular_function;GO:0005524^ATP binding^molecular_function;GO:0004658^propionyl-CoA carboxylase activity^molecular_function;GO:0006633^fatty acid biosynthetic process^biological_process;GO:0009317^acetyl-CoA carboxylase complex^cellular_component	COG4799^carboxyl transferase^I	PF01039.21^Carboxyl transferase domain	NA	NA	NA
CPEAOFNH_01783	11.1426	11.2309	11.15	9.45938	9.29339	8.67226	1.99542	1.66233e-10	1.51077e-09	WP_014480209.1^diacylglycerol kinase family lipid kinase^100.0%	P39074.2^RecName: Full=Putative lipid kinase BmrU^99.32%	NA	GO:0005524^ATP binding^molecular_function;GO:0046872^metal ion binding^molecular_function;GO:0003951^NAD+ kinase activity^molecular_function;GO:0008654^phospholipid biosynthetic process^biological_process	COG1597^May catalyze the ATP-dependent phosphorylation of lipids other than diacylglycerol (DAG)^T	PF00781.23^Diacylglycerol kinase catalytic domain	NA	NA	NA
CPEAOFNH_01786	11.6605	11.7187	11.7864	10.327	10.5461	10.9457	1.09481	6.02187e-05	0.000246835	WP_014480211.1^branched-chain alpha-keto dehydrogenase complex dihydrolipoyllysine-residue (2-methylpropanoyl)transferase^100.0%	P37942.1^RecName: Full=Lipoamide acyltransferase component of branched-chain alpha-keto acid dehydrogenase complex; AltName: Full=Branched-chain alpha-keto acid dehydrogenase complex component E2; Short=BCKAD-E2; Short=BCKADE2; AltName: Full=Dihydrolipoamide acetyltransferase component of branched-chain alpha-keto acid dehydrogenase complex; AltName: Full=Dihydrolipoamide branched chain transacyl…	K09699|DBT, bkdB|http://www.genome.jp/dbget-bin/www_bget?ko:K09699	GO:0043754^dihydrolipoyllysine-residue (2-methylpropanoyl)transferase activity^molecular_function;GO:0006096^glycolytic process^biological_process	COG0508^Branched-chain alpha-keto acid dehydrogenase^I	PF00198.22^2-oxoacid dehydrogenases acyltransferase (catalytic domain)	NA	NA	NA
CPEAOFNH_01787	11.2885	11.0857	11.2695	10.1061	9.39966	9.88978	1.38904	3.05892e-06	1.59996e-05	WP_004398638.1^MULTISPECIES: 2-oxoisovalerate dehydrogenase subunit beta^100.0%	P37941.1^RecName: Full=2-oxoisovalerate dehydrogenase subunit beta; AltName: Full=Branched-chain alpha-keto acid dehydrogenase E1 component beta chain; Short=BCKDH E1-beta^100.0%	K00167|BCKDHB, bkdA2|http://www.genome.jp/dbget-bin/www_bget?ko:K00167	GO:0003863^3-methyl-2-oxobutanoate dehydrogenase (2-methylpropanoyl-transferring) activity^molecular_function;GO:0003826^alpha-ketoacid dehydrogenase activity^molecular_function;GO:0009083^branched-chain amino acid catabolic process^biological_process;GO:0007584^response to nutrient^biological_process	COG0022^2-oxoisovalerate dehydrogenase subunit beta^C	PF02779.23^Transketolase, pyrimidine binding domain	NA	NA	NA
CPEAOFNH_01788	10.7843	10.6647	10.778	9.75086	9.43038	9.26763	1.24519	2.56856e-06	1.35941e-05	WP_014480213.1^3-methyl-2-oxobutanoate dehydrogenase subunit alpha^100.0%	P37940.1^RecName: Full=2-oxoisovalerate dehydrogenase subunit alpha; AltName: Full=Branched-chain alpha-keto acid dehydrogenase E1 component alpha chain; Short=BCKDH E1-alpha^99.39%	K00166|BCKDHA, bkdA1|http://www.genome.jp/dbget-bin/www_bget?ko:K00166	GO:0003863^3-methyl-2-oxobutanoate dehydrogenase (2-methylpropanoyl-transferring) activity^molecular_function;GO:0003826^alpha-ketoacid dehydrogenase activity^molecular_function;GO:0046872^metal ion binding^molecular_function;GO:0009083^branched-chain amino acid catabolic process^biological_process	COG1071^Dehydrogenase^C	PF00676.19^Dehydrogenase E1 component	NA	NA	NA
CPEAOFNH_01790	11.467	11.4753	11.7484	9.88428	8.84646	9.5937	2.06531	7.18895e-09	5.39819e-08	BAM58466.1^butyrate kinase^100.0%	P54532.2^RecName: Full=Probable butyrate kinase; Short=BK; AltName: Full=Branched-chain carboxylic acid kinase^99.72%	K00929|E2.7.2.7, buk|http://www.genome.jp/dbget-bin/www_bget?ko:K00929	GO:0005524^ATP binding^molecular_function;GO:0047761^butyrate kinase activity^molecular_function;GO:0005737^cytoplasm^cellular_component	COG3426^Branched-chain carboxylic acid kinase^C	PF00871.16^Acetokinase family	NA	NA	NA
CPEAOFNH_01791	11.5807	11.5169	11.6997	9.72207	9.5245	9.5937	1.98551	7.93033e-20	1.78967e-18	WP_046160565.1^MULTISPECIES: Glu/Leu/Phe/Val dehydrogenase^100.0%	P54531.1^RecName: Full=Leucine dehydrogenase; Short=LeuDH^99.73%	K00263|E1.4.1.9|http://www.genome.jp/dbget-bin/www_bget?ko:K00263	GO:0050049^leucine dehydrogenase activity^molecular_function;GO:0006552^leucine catabolic process^biological_process	COG0334^Dehydrogenase^E	PF02812.17^Glu/Leu/Phe/Val dehydrogenase, dimerisation domain	NA	NA	NA
CPEAOFNH_01792	10.6796	10.5679	10.9753	9.03599	8.09174	8.50899	2.15263	2.73082e-09	2.14671e-08	WP_046160566.1^MULTISPECIES: phosphate butyryltransferase^100.0%	P54530.2^RecName: Full=Probable phosphate butyryltransferase; AltName: Full=Phosphotransbutyrylase^99.0%	K00634|ptb|http://www.genome.jp/dbget-bin/www_bget?ko:K00634	GO:0050182^phosphate butyryltransferase activity^molecular_function;GO:0019605^butyrate metabolic process^biological_process	COG0280^phosphate acetyltransferase^C	PF01515.18^Phosphate acetyl/butaryl transferase	NA	NA	NA
CPEAOFNH_01805	13.268	13.2447	13.3109	10.9277	12.0536	12.0113	1.52643	3.30645e-05	0.000142511	BAI85936.1^hypothetical protein BSNT_08854^100.0%	P54524.1^RecName: Full=Probable NADH-dependent flavin oxidoreductase YqiG^98.92%	NA	GO:0010181^FMN binding^molecular_function;GO:0016491^oxidoreductase activity^molecular_function	COG1902^Catalyzes the reduction of the double bond of an array of alpha,beta-unsaturated aldehydes and ketones. It also reduces the nitro group of nitroester and nitroaromatic compounds. It could have a role in detoxification processes (By similarity)^C	PF00724.19^NADH:flavin oxidoreductase / NADH oxidase family	NA	NA	NA
CPEAOFNH_01809	13.5535	13.5867	13.5952	11.4879	12.4293	12.417	1.40586	2.62582e-05	0.000115657	WP_014480229.1^DNA repair protein RecN^100.0%	P17894.2^RecName: Full=DNA repair protein RecN; AltName: Full=Recombination protein N^98.09%	K03631|recN|http://www.genome.jp/dbget-bin/www_bget?ko:K03631	GO:0005524^ATP binding^molecular_function;GO:0006302^double-strand break repair^biological_process;GO:0000724^double-strand break repair via homologous recombination^biological_process;GO:0009314^response to radiation^biological_process;GO:0009432^SOS response^biological_process;GO:0043590^bacterial nucleoid^cellular_component;GO:0005737^cytoplasm^cellular_component	COG0497^May be involved in recombinational repair of damaged DNA (By similarity)^L	PF13476.5^AAA domain	NA	NA	NA
CPEAOFNH_01810	10.8075	10.9041	10.6021	9.18364	9.6706	9.4845	1.31983	1.64143e-06	8.98313e-06	WP_003230265.1^MULTISPECIES: arginine repressor ArgR^100.0%	P17893.1^RecName: Full=Arginine repressor; AltName: Full=Arginine hydroxamate resistance protein^100.0%	K03402|argR, ahrC|http://www.genome.jp/dbget-bin/www_bget?ko:K03402	GO:0034618^arginine binding^molecular_function;GO:0003677^DNA binding^molecular_function;GO:0003700^DNA-binding transcription factor activity^molecular_function;GO:0006526^arginine biosynthetic process^biological_process;GO:0019547^arginine catabolic process to ornithine^biological_process;GO:0051259^protein complex oligomerization^biological_process;GO:0005737^cytoplasm^cellular_component	COG1438^Regulates arginine biosynthesis genes (By similarity)^K	PF01316.20^Arginine repressor, DNA binding domain	NA	NA	NA
CPEAOFNH_01816	11.9265	11.9013	11.8602	12.0646	13.7594	13.5724	-1.40743	0.00207825	0.00612946	WP_087614618.1^bifunctional methylenetetrahydrofolate dehydrogenase/methenyltetrahydrofolate cyclohydrolase FolD^100.0%	P54382.1^RecName: Full=Bifunctional protein FolD; Includes: RecName: Full=Methylenetetrahydrofolate dehydrogenase; Includes: RecName: Full=Methenyltetrahydrofolate cyclohydrolase^99.65%	K01491|folD|http://www.genome.jp/dbget-bin/www_bget?ko:K01491	GO:0004477^methenyltetrahydrofolate cyclohydrolase activity^molecular_function;GO:0004488^methylenetetrahydrofolate dehydrogenase (NADP+) activity^molecular_function;GO:0000105^histidine biosynthetic process^biological_process;GO:0009086^methionine biosynthetic process^biological_process;GO:0006164^purine nucleotide biosynthetic process^biological_process;GO:0035999^tetrahydrofolate interconversi…	COG0190^Catalyzes the oxidation of 5,10- methylenetetrahydrofolate to 5,10-methenyltetrahydrofolate and then the hydrolysis of 5,10-methenyltetrahydrofolate to 10- formyltetrahydrofolate (By similarity)^H	PF02882.18^Tetrahydrofolate dehydrogenase/cyclohydrolase, NAD(P)-binding domain	NA	NA	NA
CPEAOFNH_01819	11.426	11.3919	11.5008	12.4228	13.9416	13.9668	-2.15941	1.10492e-06	6.19897e-06	AFQ58385.1^Acetyl-CoA carboxylase subunit (biotin carboxylasesubunit)^100.0%	P49787.3^RecName: Full=Biotin carboxylase 1; AltName: Full=Acetyl-CoA carboxylase subunit A 1; Short=ACC 1^100.0%	K01961|accC|http://www.genome.jp/dbget-bin/www_bget?ko:K01961	GO:0003989^acetyl-CoA carboxylase activity^molecular_function;GO:0005524^ATP binding^molecular_function;GO:0004075^biotin carboxylase activity^molecular_function;GO:0046872^metal ion binding^molecular_function;GO:0006633^fatty acid biosynthetic process^biological_process;GO:2001295^malonyl-CoA biosynthetic process^biological_process	COG0439^acetyl-CoA carboxylase biotin carboxylase^I	PF02786.16^Carbamoyl-phosphate synthase L chain, ATP binding domain	NA	NA	NA
CPEAOFNH_01820	9.62469	9.33588	9.44804	10.7422	12.2463	12.2343	-2.41732	9.55529e-08	6.20091e-07	WP_076458104.1^acetyl-CoA carboxylase biotin carboxyl carrier protein^100.0%	P49786.2^RecName: Full=Biotin carboxyl carrier protein of acetyl-CoA carboxylase; Short=BCCP^96.23%	K02160|accB, bccP|http://www.genome.jp/dbget-bin/www_bget?ko:K02160	GO:0003989^acetyl-CoA carboxylase activity^molecular_function;GO:0006633^fatty acid biosynthetic process^biological_process;GO:0009317^acetyl-CoA carboxylase complex^cellular_component	COG0511^Acetyl-CoA carboxylase, biotin carboxyl carrier protein^I	PF00364.21^Biotin-requiring enzyme	NA	NA	NA
CPEAOFNH_01840	11.4899	11.4445	11.3847	12.3062	13.5776	13.7469	-1.8966	5.07493e-06	2.56428e-05	WP_014480245.1^MULTISPECIES: glycine dehydrogenase subunit 2^100.0%	P54377.1^RecName: Full=Probable glycine dehydrogenase (decarboxylating) subunit 2; AltName: Full=Glycine cleavage system P-protein subunit 2; AltName: Full=Glycine decarboxylase subunit 2; AltName: Full=Glycine dehydrogenase (aminomethyl-transferring) subunit 2^99.39%	K00283|gcvPB|http://www.genome.jp/dbget-bin/www_bget?ko:K00283	GO:0016594^glycine binding^molecular_function;GO:0004375^glycine dehydrogenase (decarboxylating) activity^molecular_function;GO:0030170^pyridoxal phosphate binding^molecular_function;GO:0019464^glycine decarboxylation via glycine cleavage system^biological_process;GO:0005829^cytosol^cellular_component;GO:0005960^glycine cleavage complex^cellular_component	COG1003^The glycine cleavage system catalyzes the degradation of glycine. The P protein binds the alpha-amino group of glycine through its pyridoxal phosphate cofactor^E	PF02347.15^Glycine cleavage system P-protein	NA	NA	NA
CPEAOFNH_01841	11.0919	10.9787	11.2515	11.9571	13.5384	13.6999	-2.13637	5.73927e-06	2.87012e-05	WP_014480246.1^aminomethyl-transferring glycine dehydrogenase subunit GcvPA^100.0%	P54376.2^RecName: Full=Probable glycine dehydrogenase (decarboxylating) subunit 1; AltName: Full=Glycine cleavage system P-protein subunit 1; AltName: Full=Glycine decarboxylase subunit 1; AltName: Full=Glycine dehydrogenase (aminomethyl-transferring) subunit 1^99.33%	K00282|gcvPA|http://www.genome.jp/dbget-bin/www_bget?ko:K00282	GO:0004375^glycine dehydrogenase (decarboxylating) activity^molecular_function;GO:0019464^glycine decarboxylation via glycine cleavage system^biological_process;GO:0009116^nucleoside metabolic process^biological_process	COG0403^The glycine cleavage system catalyzes the degradation of glycine. The P protein binds the alpha-amino group of glycine through its pyridoxal phosphate cofactor^E	PF02347.15^Glycine cleavage system P-protein	GH43_7	NA	NA
CPEAOFNH_01842	11.0821	11.069	11.036	11.4225	12.8605	12.8513	-1.45365	0.000725521	0.00238496	WP_014480247.1^glycine cleavage system aminomethyltransferase GcvT^100.0%	P54378.2^RecName: Full=Aminomethyltransferase; AltName: Full=Glycine cleavage system T protein^99.45%	K00605|gcvT, AMT|http://www.genome.jp/dbget-bin/www_bget?ko:K00605	GO:0004047^aminomethyltransferase activity^molecular_function;GO:0008483^transaminase activity^molecular_function;GO:0019464^glycine decarboxylation via glycine cleavage system^biological_process;GO:0005829^cytosol^cellular_component	COG0404^The glycine cleavage system catalyzes the degradation of glycine (By similarity)^E	PF01571.20^Aminomethyltransferase folate-binding domain	NA	NA	NA
CPEAOFNH_01844	6.70648	7.15412	7.23258	9.14917	8.18115	8.38078	-1.59407	0.000557336	0.00188136	WP_014480249.1^hypothetical protein^100.0%	P54508.1^RecName: Full=Uncharacterized protein YqhG^99.62%	NA	NA	NA	PF11079.7^Bacterial protein YqhG of unknown function	NA	NA	NA
CPEAOFNH_01845	5.93457	6.34734	6.02007	8.83726	10.1756	10.4906	-3.8969	4.864e-14	6.53467e-13	AFQ58411.1^Antagonist of SinR^100.0%	P23308.1^RecName: Full=Protein SinI^100.0%	K06372|sinI|http://www.genome.jp/dbget-bin/www_bget?ko:K06372	GO:0046983^protein dimerization activity^molecular_function;GO:0006355^regulation of transcription, DNA-templated^biological_process	NA	PF08671.9^Anti-repressor SinI	NA	NA	NA
CPEAOFNH_01865	7.94175	8.31736	7.35659	10.4851	12.5801	12.467	-4.18639	2.53864e-13	3.14744e-12	AFQ58429.1^YqgY^100.0%	P54502.1^RecName: Full=Uncharacterized protein YqgY^100.0%	NA	GO:0016021^integral component of membrane^cellular_component;GO:0005886^plasma membrane^cellular_component	NA	PF11117.7^Protein of unknown function (DUF2626)	NA	SignalP-TM	i5-22o27-44i51-73o
CPEAOFNH_01867	9.13303	9.39452	8.66526	9.79523	11.5933	11.5718	-2.09933	7.00719e-05	0.000283749	AFQ58431.1^YqgW^100.0%	P54500.1^RecName: Full=Uncharacterized protein YqgW^100.0%	NA	GO:0016021^integral component of membrane^cellular_component;GO:0005886^plasma membrane^cellular_component	NA	PF10958.7^Protein of unknown function (DUF2759)	NA	SignalP-TM	o4-22i27-49o
CPEAOFNH_01869	9.4441	9.40243	9.38923	10.5663	11.2432	11.4872	-1.73734	2.18304e-07	1.3512e-06	KKB91732.1^hypothetical protein WB24_11435^100.0%	P54498.2^RecName: Full=Uncharacterized lipoprotein YqgU; Flags: Precursor^98.86%	NA	GO:0005886^plasma membrane^cellular_component	NA	NA	NA	NA	NA
CPEAOFNH_01874	9.68328	9.57671	9.47748	10.717	10.8934	10.8815	-1.25205	3.92586e-08	2.70037e-07	WP_087614621.1^rhomboid family intramembrane serine protease^100.0%	P54493.2^RecName: Full=Rhomboid protease GluP; AltName: Full=Intramembrane serine protease^94.08%	K19225|gluP|http://www.genome.jp/dbget-bin/www_bget?ko:K19225	GO:0004252^serine-type endopeptidase activity^molecular_function;GO:0016021^integral component of membrane^cellular_component;GO:0005886^plasma membrane^cellular_component	COG0705^Rhomboid family^D	PF01694.21^Rhomboid family	GT41	NA	i177-199o226-248i261-280o285-304i309-331o336-358i365-384o
CPEAOFNH_01882	13.9376	13.9372	13.9609	9.6705	10.2584	10.7342	3.66265	1.93095e-27	9.23408e-26	WP_046160594.1^MULTISPECIES: phosphate ABC transporter ATP-binding protein^100.0%	P46342.1^RecName: Full=Phosphate import ATP-binding protein PstB 1; AltName: Full=ABC phosphate transporter 1; AltName: Full=Phosphate-transporting ATPase 1^98.85%	K02036|pstB|http://www.genome.jp/dbget-bin/www_bget?ko:K02036	GO:0005524^ATP binding^molecular_function;GO:0015415^ATPase-coupled phosphate ion transmembrane transporter activity^molecular_function;GO:0005315^inorganic phosphate transmembrane transporter activity^molecular_function;GO:0005886^plasma membrane^cellular_component	COG1117^Part of the ABC transporter complex PstSACB involved in phosphate import. Responsible for energy coupling to the transport system (By similarity)^P	PF00005.26^ABC transporter	NA	NA	NA
CPEAOFNH_01883	13.4874	13.5905	13.6591	9.60994	10.2805	10.5241	3.39625	1.12994e-26	5.15793e-25	AGA24163.1^Phosphate import ATP-binding protein PstB 2^100.0%	P46341.1^RecName: Full=Phosphate import ATP-binding protein PstB 2; AltName: Full=ABC phosphate transporter 2; AltName: Full=Phosphate-transporting ATPase 2^99.63%	K02036|pstB|http://www.genome.jp/dbget-bin/www_bget?ko:K02036	GO:0005524^ATP binding^molecular_function;GO:0015415^ATPase-coupled phosphate ion transmembrane transporter activity^molecular_function;GO:0005315^inorganic phosphate transmembrane transporter activity^molecular_function;GO:0005886^plasma membrane^cellular_component	COG1117^Part of the ABC transporter complex PstSACB involved in phosphate import. Responsible for energy coupling to the transport system (By similarity)^P	PF00005.26^ABC transporter	NA	NA	NA
CPEAOFNH_01884	13.3673	13.4539	13.3081	2.92417	4.20494	3.9147	9.83289	6.79493e-126	1.36476e-122	WP_003230103.1^MULTISPECIES: phosphate ABC transporter permease PstA^100.0%	P46340.2^RecName: Full=Probable ABC transporter permease protein YqgI^100.0%	K02038|pstA|http://www.genome.jp/dbget-bin/www_bget?ko:K02038	GO:0005315^inorganic phosphate transmembrane transporter activity^molecular_function;GO:0035435^phosphate ion transmembrane transport^biological_process;GO:0005887^integral component of plasma membrane^cellular_component	COG0581^phosphate abc transporter^P	PF00528.21^Binding-protein-dependent transport system inner membrane component	NA	SignalP-TM	i12-34o65-87i99-121o126-148i181-203o261-283i
CPEAOFNH_01885	13.2889	13.2714	13.3145	10.3665	11.2432	11.681	2.09905	4.12138e-08	2.81557e-07	WP_046160595.1^MULTISPECIES: phosphate ABC transporter permease subunit PstC^100.0%	P46339.2^RecName: Full=Probable ABC transporter permease protein YqgH^99.35%	K02037|pstC|http://www.genome.jp/dbget-bin/www_bget?ko:K02037	GO:0005315^inorganic phosphate transmembrane transporter activity^molecular_function;GO:0006817^phosphate ion transport^biological_process;GO:0016021^integral component of membrane^cellular_component;GO:0005886^plasma membrane^cellular_component	COG0573^phosphate abc transporter^P	PF00528.21^Binding-protein-dependent transport system inner membrane component	NA	SignalP-TM	i30-52o89-111i132-154o164-186i213-235o281-303i
CPEAOFNH_01886	15.6792	15.6879	15.5296	11.2357	12.6503	12.9519	3.18653	1.78684e-12	2.02761e-11	WP_046160596.1^MULTISPECIES: phosphate ABC transporter substrate-binding protein^100.0%	P46338.1^RecName: Full=Phosphate-binding protein PstS; Short=PBP; Flags: Precursor^98.67%	K02040|pstS|http://www.genome.jp/dbget-bin/www_bget?ko:K02040	GO:0042301^phosphate ion binding^molecular_function;GO:0006817^phosphate ion transport^biological_process;GO:0005886^plasma membrane^cellular_component	COG0226^phosphate^P	PF12849.6^PBP superfamily domain	NA	NA	i7-26o
CPEAOFNH_01894	9.31139	9.49774	9.36186	8.31486	7.29026	6.96483	1.74631	0.00021922	0.000810126	WP_004398987.1^DUF308 domain-containing protein^100.0%	P54481.1^RecName: Full=Uncharacterized protein YqfX^99.21%	NA	GO:0016021^integral component of membrane^cellular_component;GO:0005886^plasma membrane^cellular_component	NA	PF13828.5^Domain of unknown function (DUF4190)	NA	NA	o66-97i104-126o
CPEAOFNH_01895	10.8567	10.7068	10.8883	11.1818	12.6768	12.7549	-1.5419	0.000624608	0.0020874	WP_021480042.1^MULTISPECIES: nucleotidase^100.0%	P54480.1^RecName: Full=Putative nucleotidase YqfW^99.48%	K05967|K05967|http://www.genome.jp/dbget-bin/www_bget?ko:K05967	GO:0016787^hydrolase activity^molecular_function	COG5663^nucleotidase^S	PF03767.13^HAD superfamily, subfamily IIIB (Acid phosphatase)	NA	NA	NA
CPEAOFNH_01905	7.71414	7.99552	7.76744	9.47616	10.082	9.61975	-1.92211	7.18953e-09	5.39819e-08	WP_003230068.1^MULTISPECIES: c-type cytochrome^100.0%	P24469.1^RecName: Full=Cytochrome c-550; AltName: Full=Cytochrome c A^100.0%	K13300|cccA|http://www.genome.jp/dbget-bin/www_bget?ko:K13300	GO:0009055^electron transfer activity^molecular_function;GO:0020037^heme binding^molecular_function;GO:0005506^iron ion binding^molecular_function;GO:0016021^integral component of membrane^cellular_component;GO:0005886^plasma membrane^cellular_component	COG2010^cytochrome c^C	PF13442.5^Cytochrome C oxidase, cbb3-type, subunit III	NA	SignalP-TM	o6-25i
CPEAOFNH_01911	13.1394	13.1637	13.3045	11.0928	11.7615	11.8379	1.60472	5.6969e-08	3.80773e-07	WP_046160602.1^MULTISPECIES: glycine--tRNA ligase subunit beta^100.0%	P54381.2^RecName: Full=Glycine--tRNA ligase beta subunit; AltName: Full=Glycyl-tRNA synthetase beta subunit; Short=GlyRS^99.41%	K01879|glyS|http://www.genome.jp/dbget-bin/www_bget?ko:K01879	GO:0005524^ATP binding^molecular_function;GO:0004820^glycine-tRNA ligase activity^molecular_function;GO:0006426^glycyl-tRNA aminoacylation^biological_process;GO:0005829^cytosol^cellular_component	COG0751^Glycyl-tRNA synthetase beta subunit^J	PF02092.16^Glycyl-tRNA synthetase beta subunit	NA	NA	NA
CPEAOFNH_01912	11.7938	11.6356	11.6661	9.73235	10.5971	10.3451	1.43392	6.44546e-06	3.19253e-05	ELS61993.1^glycyl-tRNA synthetase subunit alpha^100.0%	P54380.1^RecName: Full=Glycine--tRNA ligase alpha subunit; AltName: Full=Glycyl-tRNA synthetase alpha subunit; Short=GlyRS^100.0%	K01878|glyQ|http://www.genome.jp/dbget-bin/www_bget?ko:K01878	GO:0005524^ATP binding^molecular_function;GO:0004820^glycine-tRNA ligase activity^molecular_function;GO:0006426^glycyl-tRNA aminoacylation^biological_process;GO:0005737^cytoplasm^cellular_component	COG0752^glycyl-tRNA synthetase alpha subunit^J	PF02091.14^Glycyl-tRNA synthetase alpha subunit	NA	NA	NA
CPEAOFNH_01919	11.8763	11.8499	12.043	12.2432	13.4674	13.4102	-1.21333	0.00174201	0.00526536	AKI92782.1^membrane protein^100.0%	P46344.2^RecName: Full=Cyclic-di-AMP phosphodiesterase PgpH; Short=c-di-AMP phosphodiesterase^99.86%	K07037|K07037|http://www.genome.jp/dbget-bin/www_bget?ko:K07037	GO:0016787^hydrolase activity^molecular_function;GO:0046872^metal ion binding^molecular_function;GO:0016021^integral component of membrane^cellular_component;GO:0005886^plasma membrane^cellular_component	COG1480^7TM receptor with intracellular metal dependent phosphohydrolase^S	PF07698.10^7TM receptor with intracellular HD hydrolase	NA	SignalP-TM	i21-43o277-296i309-331o335-354i359-376o381-403i415-437o452-474i
CPEAOFNH_01924	11.3987	11.3714	11.3617	8.83205	9.50731	8.9062	2.2668	4.13939e-14	5.59863e-13	WP_014480298.1^hypothetical protein^100.0%	P54467.2^RecName: Full=Uncharacterized protein YqfB^94.24%	NA	GO:0016021^integral component of membrane^cellular_component;GO:0005886^plasma membrane^cellular_component	NA	PF15807.4^Membrane-associated protein 117 kDa, PDZK1-interacting protein 1	GH37	SignalP-TM	o4-23i
CPEAOFNH_01925	11.4761	11.4224	11.3779	10.2831	9.29339	8.94381	1.80162	1.66536e-05	7.65418e-05	WP_003230026.1^MULTISPECIES: UPF0365 family protein^100.0%	P54466.1^RecName: Full=UPF0365 protein YqfA^100.0%	NA	GO:0016021^integral component of membrane^cellular_component;GO:0005886^plasma membrane^cellular_component	COG4864^UPF0365 protein^S	PF12127.7^SigmaW regulon antibacterial	NA	SignalP-TM	o4-26i28-47o
CPEAOFNH_01926	11.5036	11.4669	11.5173	10.2214	9.23543	9.43546	1.79843	3.78331e-07	2.25483e-06	WP_014480299.1^nodulation protein NfeD^100.0%	P54465.1^RecName: Full=Uncharacterized protein YqeZ^99.31%	K07403|nfeD|http://www.genome.jp/dbget-bin/www_bget?ko:K07403	GO:0016021^integral component of membrane^cellular_component;GO:0005886^plasma membrane^cellular_component	COG1030^membrane-bound serine protease^O	PF01957.17^NfeD-like C-terminal, partner-binding	NA	NA	i231-253o258-280i287-321o331-353i
CPEAOFNH_01929	10.393	10.4669	10.6674	9.1945	8.26534	7.76722	1.97893	9.47854e-06	4.59847e-05	CUB33186.1^Na+/Pi-cotransporter^100.0%	P54463.2^RecName: Full=Uncharacterized protein YqeW^98.7%	K03324|yjbB|http://www.genome.jp/dbget-bin/www_bget?ko:K03324	GO:0015321^sodium-dependent phosphate transmembrane transporter activity^molecular_function;GO:0016021^integral component of membrane^cellular_component;GO:0005886^plasma membrane^cellular_component	COG1283^Na Pi-cotransporter^P	PF02690.14^Na+/Pi-cotransporter	NA	SignalP-TM	i13-35o74-96i116-138o148-170i191-213o228-250i257-279o294-316i
CPEAOFNH_01930	13.4663	13.3735	13.524	11.2999	12.3468	12.4802	1.32683	0.000352134	0.00125735	WP_003230017.1^MULTISPECIES: tRNA (N(6)-L-threonylcarbamoyladenosine(37)-C(2))-methylthiotransferase MtaB^100.0%	P54462.1^RecName: Full=Threonylcarbamoyladenosine tRNA methylthiotransferase MtaB; AltName: Full=tRNA-t(6)A37 methylthiotransferase^100.0%	K18707|mtaB|http://www.genome.jp/dbget-bin/www_bget?ko:K18707	GO:0051539^4 iron, 4 sulfur cluster binding^molecular_function;GO:0046872^metal ion binding^molecular_function;GO:0035598^N6-threonylcarbomyladenosine methylthiotransferase activity^molecular_function;GO:0061712^tRNA (N(6)-L-threonylcarbamoyladenosine(37)-C(2))-methylthiotransferase^molecular_function;GO:0035600^tRNA methylthiolation^biological_process;GO:0005737^cytoplasm^cellular_component	COG0621^Catalyzes the methylthiolation of N6- (dimethylallyl)adenosine (i(6)A), leading to the formation of 2- methylthio-N6-(dimethylallyl)adenosine (ms(2)i(6)A) at position 37 in tRNAs that read codons beginning with uridine (By similarity)^J	PF04055.20^Radical SAM superfamily	NA	NA	NA
CPEAOFNH_01948	10.1759	10.3317	10.3568	9.1972	9.20377	9.18278	1.09709	1.96766e-06	1.06524e-05	WP_032726195.1^MULTISPECIES: late competence protein ComER^100.0%	P39696.3^RecName: Full=ComE operon protein 4^99.27%	K02239|comER|http://www.genome.jp/dbget-bin/www_bget?ko:K02239	GO:0004735^pyrroline-5-carboxylate reductase activity^molecular_function;GO:0006561^proline biosynthetic process^biological_process	COG0345^pyrroline-5-carboxylate reductase activity^E	PF03807.16^NADP oxidoreductase coenzyme F420-dependent	NA	NA	NA
CPEAOFNH_01949	12.5722	12.6371	12.647	10.6095	11.7506	11.7012	1.17959	0.00154264	0.00471598	WP_046160609.1^MULTISPECIES: class I SAM-dependent methyltransferase^100.0%	P54458.1^RecName: Full=Putative methyltransferase YqeM^98.38%	NA	GO:0008168^methyltransferase activity^molecular_function	NA	PF13649.5^Methyltransferase domain	NA	NA	NA
CPEAOFNH_01967	8.27731	8.27062	8.14763	9.1589	9.72365	9.64281	-1.29718	4.44729e-05	0.000187852	WP_046160622.1^MULTISPECIES: VOC family protein^100.0%	NA	K04750|phnB|http://www.genome.jp/dbget-bin/www_bget?ko:K04750	NA	COG2764^Glyoxalase Bleomycin resistance protein (Dioxygenase^S	PF06983.12^3-demethylubiquinone-9 3-methyltransferase	NA	NA	NA
CPEAOFNH_01971	7.757	8.03164	7.8709	9.99402	8.93481	9.39681	-1.6223	6.50862e-05	0.000265164	BAI86109.2^hypothetical protein BSNT_09031^100.0%	O31506.2^RecName: Full=Putative ribonuclease YeeF; AltName: Full=Probable toxin YeeF; AltName: Full=Putative RNase YeeF^72.95%	NA	GO:0004518^nuclease activity^molecular_function	COG5444^Pfam:Transposase_30^L	PF04740.11^LXG domain of WXG superfamily	NA	NA	NA
CPEAOFNH_01986	7.81901	7.82956	7.75548	8.57382	9.45748	9.15454	-1.3066	0.000611635	0.00204745	WP_014480344.1^MULTISPECIES: hypothetical protein^100.0%	NA	NA	NA	NA	NA	NA	NA	NA
CPEAOFNH_01988	8.58151	8.81459	8.42577	9.17544	11.0648	10.8433	-1.9547	0.000194838	0.000729418	GAK79585.1^hypothetical protein BSMD_014930^100.0%	O31925.1^RecName: Full=SPBc2 prophage-derived uncharacterized protein YoqM; Flags: Precursor^39.56%	NA	NA	NA	PF13670.5^Peptidase propeptide and YPEB domain	NA	NA	i7-29o
CPEAOFNH_02000	10.4915	10.419	10.6375	9.07324	8.17391	7.58877	2.10793	3.06741e-06	1.60231e-05	BAI86141.2^cation-efflux system membrane protein^100.0%	O07084.1^RecName: Full=Cadmium, cobalt and zinc/H(+)-K(+) antiporter^98.07%	K16264|czcD, zitB|http://www.genome.jp/dbget-bin/www_bget?ko:K16264	GO:0008324^cation transmembrane transporter activity^molecular_function;GO:0006824^cobalt ion transport^biological_process;GO:0006813^potassium ion transport^biological_process;GO:0006829^zinc ion transport^biological_process;GO:0016021^integral component of membrane^cellular_component;GO:0005886^plasma membrane^cellular_component	COG1230^cation efflux^P	PF01545.20^Cation efflux family	NA	SignalP-TM	i13-35o45-64i81-100o115-137i158-180o
CPEAOFNH_02005	5.4684	5.44366	6.05954	7.88969	7.34287	7.25814	-1.86135	0.000384457	0.00135709	WP_021480168.1^MULTISPECIES: Lrp/AsnC family transcriptional regulator^100.0%	O07920.1^RecName: Full=Transcriptional regulator AzlB^98.73%	NA	GO:0003700^DNA-binding transcription factor activity^molecular_function;GO:0043565^sequence-specific DNA binding^molecular_function;GO:0005829^cytosol^cellular_component	COG1522^Transcriptional regulator (AsnC family)^K	PF01037.20^Lrp/AsnC ligand binding domain	NA	NA	NA
CPEAOFNH_02010	5.66127	5.64364	5.40591	8.86131	7.91187	8.00721	-2.78205	2.15066e-08	1.52906e-07	KKB91906.1^hypothetical protein WB24_12385^100.0%	O07080.1^RecName: Full=Uncharacterized protein YrdB^95.93%	NA	GO:0016021^integral component of membrane^cellular_component;GO:0005886^plasma membrane^cellular_component	NA	PF10823.7^Protein of unknown function (DUF2568)	NA	SignalP-TM	o15-37i44-61o96-118i
CPEAOFNH_02012	9.24015	9.54314	9.2469	10.2386	11.6763	11.651	-1.97562	1.06215e-05	5.08894e-05	WP_014480368.1^MULTISPECIES: hypothetical protein^100.0%	O07079.1^RecName: Full=Uncharacterized protein YrdA^97.6%	NA	GO:0046872^metal ion binding^molecular_function	COG2318^dinb family^S	PF05163.11^DinB family	NA	NA	NA
CPEAOFNH_02013	8.27239	7.81186	8.20155	9.94502	10.6723	10.8233	-2.42245	5.24417e-11	5.10068e-10	WP_014480369.1^MULTISPECIES: aminoglycoside 6-adenylyltransferase AadK^100.0%	P17585.1^RecName: Full=Aminoglycoside 6-adenylyltransferase; AltName: Full=AAD(6)^98.59%	K05593|aadK|http://www.genome.jp/dbget-bin/www_bget?ko:K05593	GO:0016740^transferase activity^molecular_function	NA	PF04439.11^Streptomycin adenylyltransferase	NA	NA	NA
CPEAOFNH_02014	8.122	8.0418	8.15676	10.5206	10.0467	9.82854	-2.05928	1.86691e-10	1.68147e-09	WP_014480370.1^MULTISPECIES: nitronate monooxygenase^99.71%	O05413.1^RecName: Full=Probable nitronate monooxygenase; Short=NMO; AltName: Full=Propionate 3-nitronate monooxygenase; Short=P3N monooxygenase^98.27%	K00459|ncd2, npd|http://www.genome.jp/dbget-bin/www_bget?ko:K00459	GO:0018580^nitronate monooxygenase activity^molecular_function;GO:0000166^nucleotide binding^molecular_function;GO:0009636^response to toxic substance^biological_process	COG2070^2-Nitropropane dioxygenase^I	PF03060.14^Nitronate monooxygenase	NA	NA	NA
CPEAOFNH_02024	11.4415	11.3954	11.3196	12.7013	14.6787	14.6165	-2.85295	2.13767e-08	1.52252e-07	WP_014480377.1^MULTISPECIES: chitosanase^100.0%	O07921.1^RecName: Full=Chitosanase; Flags: Precursor^97.83%	K01233|csn|http://www.genome.jp/dbget-bin/www_bget?ko:K01233	GO:0016977^chitosanase activity^molecular_function;GO:0005975^carbohydrate metabolic process^biological_process;GO:0005576^extracellular region^cellular_component	NA	PF01374.17^Glycosyl hydrolase family 46	GH46	SignalP-TM	o10-32i
CPEAOFNH_02025	10.6305	10.654	10.4627	8.15449	8.90012	8.42873	2.06371	1.09983e-10	1.02506e-09	WP_021480187.1^hypothetical protein^100.0%	O07917.1^RecName: Full=Uncharacterized protein YraL^98.85%	NA	GO:0003677^DNA binding^molecular_function	NA	PF08765.10^Mor transcription activator family	NA	NA	NA
CPEAOFNH_02026	9.20188	9.28548	9.56235	10.9326	12.3869	12.1683	-2.59835	2.08375e-09	1.65952e-08	WP_038829669.1^alpha/beta hydrolase^100.0%	O07937.2^RecName: Full=Uncharacterized hydrolase YraK^96.68%	NA	GO:0016787^hydrolase activity^molecular_function	NA	PF00561.19^alpha/beta hydrolase fold	CE1	NA	NA
CPEAOFNH_02029	14.1483	14.1468	14.086	8.91482	9.0461	8.94381	5.16198	2.04946e-160	8.23266e-157	WP_004398984.1^MULTISPECIES: VOC family protein^100.0%	O07918.1^RecName: Full=Uncharacterized protein YraH^100.0%	NA	GO:0004462^lactoylglutathione lyase activity^molecular_function;GO:0046872^metal ion binding^molecular_function	NA	PF00903.24^Glyoxalase/Bleomycin resistance protein/Dioxygenase superfamily	NA	NA	NA
CPEAOFNH_02031	5.90945	5.72152	5.8047	7.56091	7.40606	7.68076	-1.75857	5.70301e-05	0.000234483	WP_009967868.1^MULTISPECIES: conjugal transfer protein TraF^100.0%	O07949.1^RecName: Full=Spore coat protein F-like protein YraF^100.0%	NA	GO:0030435^sporulation resulting in formation of a cellular spore^biological_process;GO:0031160^spore wall^cellular_component	COG5577^Spore coat protein^M	PF07875.11^Coat F domain	NA	NA	NA
CPEAOFNH_02037	8.54935	8.61816	8.31598	9.8943	10.5958	10.7638	-1.96595	2.57159e-08	1.8028e-07	WP_019712532.1^MULTISPECIES: NAD(P)-dependent alcohol dehydrogenase^100.0%	C0SPA5.1^RecName: Full=Probable formaldehyde dehydrogenase AdhA^99.71%	K13979|yahK|http://www.genome.jp/dbget-bin/www_bget?ko:K13979	GO:0016616^oxidoreductase activity, acting on the CH-OH group of donors, NAD or NADP as acceptor^molecular_function;GO:0008270^zinc ion binding^molecular_function	COG1064^alcohol dehydrogenase^C	PF08240.11^Alcohol dehydrogenase GroES-like domain	NA	NA	NA
CPEAOFNH_02039	9.16787	9.01348	9.30962	10.8641	10.1756	10.1135	-1.26038	0.000214582	0.000796652	BAI86177.1^levanase^100.0%	P05656.1^RecName: Full=Levanase; AltName: Full=Beta-D-fructofuranosidase; AltName: Full=Exo-beta-D-fructosidase; AltName: Full=Exo-levanase; Flags: Precursor^98.67%	K03332|fruA|http://www.genome.jp/dbget-bin/www_bget?ko:K03332	GO:0004564^beta-fructofuranosidase activity^molecular_function;GO:0051669^fructan beta-fructosidase activity^molecular_function;GO:0004575^sucrose alpha-glucosidase activity^molecular_function;GO:0005987^sucrose catabolic process^biological_process;GO:0005576^extracellular region^cellular_component	COG1621^sucrose-6-phosphate hydrolase^G	PF00251.19^Glycosyl hydrolases family 32 N-terminal domain	GH32	NA	NA
CPEAOFNH_02042	2.87437	2.23191	1.88747	7.41069	4.0865	6.07002	-4.31731	0.000166789	0.000630284	WP_004399158.1^MULTISPECIES: PTS fructose transporter subunit IIB^100.0%	P26380.1^RecName: Full=PTS system fructose-specific EIIB component; AltName: Full=EIIB-Fru; AltName: Full=Fructose-specific phosphotransferase enzyme IIB component; AltName: Full=lev-PTS; AltName: Full=p18^100.0%	K11195|PTS-Fru1-EIIB, levE|http://www.genome.jp/dbget-bin/www_bget?ko:K11195	GO:0016301^kinase activity^molecular_function;GO:0008982^protein-N(PI)-phosphohistidine-sugar phosphotransferase activity^molecular_function;GO:0009401^phosphoenolpyruvate-dependent sugar phosphotransferase system^biological_process;GO:0005737^cytoplasm^cellular_component	COG3444^Pts system^G	PF03830.14^PTS system sorbose subfamily IIB component	NA	NA	NA
CPEAOFNH_02044	8.97558	8.80269	8.76114	11.0229	9.892	9.82854	-1.51313	0.00049319	0.0016904	ASB70736.1^Transcriptional regulatory protein LevR^100.0%	P23914.2^RecName: Full=Transcriptional regulatory protein LevR; Includes: RecName: Full=Putative phosphotransferase EIIA component; AltName: Full=Putative PTS system EIIA component^99.25%	NA	GO:0005524^ATP binding^molecular_function;GO:0003677^DNA binding^molecular_function;GO:0016301^kinase activity^molecular_function;GO:0003723^RNA binding^molecular_function;GO:0008134^transcription factor binding^molecular_function;GO:0009401^phosphoenolpyruvate-dependent sugar phosphotransferase system^biological_process;GO:0045893^positive regulation of transcription, DNA-templated^biological_pr…	COG1221|COG3933^transcriptional^K	PF00158.25^Sigma-54 interaction domain	NA	NA	NA
CPEAOFNH_02045	10.6524	10.7274	10.5869	9.92641	8.06849	8.42282	1.61027	0.0027001	0.00769242	WP_032726277.1^amino acid permease^100.0%	O06005.2^RecName: Full=Amino-acid permease AapA^99.13%	K11737|cycA|http://www.genome.jp/dbget-bin/www_bget?ko:K11737	GO:0022857^transmembrane transporter activity^molecular_function;GO:0006865^amino acid transport^biological_process;GO:0016021^integral component of membrane^cellular_component;GO:0005886^plasma membrane^cellular_component	COG1113^Amino acid^E	PF00324.20^Amino acid permease	NA	SignalP-TM	i24-43o53-75i95-117o132-154i159-181o207-229i250-272o282-304i339-361o365-387i408-430o434-451i
CPEAOFNH_02046	8.49974	8.92845	8.59983	9.46387	10.0839	9.83077	-1.1274	0.000650116	0.00216006	WP_003229828.1^MULTISPECIES: membrane protein^100.0%	O05406.2^RecName: Full=Uncharacterized membrane protein YrhP^100.0%	NA	GO:0006865^amino acid transport^biological_process;GO:0016021^integral component of membrane^cellular_component;GO:0005886^plasma membrane^cellular_component	COG1280^efflux protein^E	PF01810.17^LysE type translocator	NA	SignalP-TM	o4-26i39-61o66-85i122-144o154-176i
CPEAOFNH_02051	9.06359	9.19736	9.16558	7.81776	6.80047	6.44123	1.99777	4.13652e-05	0.000175463	WP_014480400.1^MULTISPECIES: hypothetical protein^100.0%	O05401.1^RecName: Full=Uncharacterized protein YrhK^96.77%	NA	GO:0016021^integral component of membrane^cellular_component;GO:0005886^plasma membrane^cellular_component	NA	PF14145.5^YrhK-like protein	NA	SignalP-TM	i27-49o54-73i
CPEAOFNH_02052	14.9473	14.9709	14.9834	12.3739	13.4191	13.4014	1.8276	1.92419e-07	1.19467e-06	WP_069964230.1^cytochrome P450^100.0%	O08336.1^RecName: Full=Bifunctional cytochrome P450/NADPH--P450 reductase 2; AltName: Full=CYP102A3; AltName: Full=Fatty acid hydroxylase CypB; AltName: Full=Flavocytochrome P450 102A3; Includes: RecName: Full=Cytochrome P450 102A3; Includes: RecName: Full=NADPH--cytochrome P450 reductase^98.01%	K14338|cypD_E, CYP102A2_3|http://www.genome.jp/dbget-bin/www_bget?ko:K14338	GO:0070330^aromatase activity^molecular_function;GO:0005504^fatty acid binding^molecular_function;GO:0050660^flavin adenine dinucleotide binding^molecular_function;GO:0010181^FMN binding^molecular_function;GO:0020037^heme binding^molecular_function;GO:0005506^iron ion binding^molecular_function;GO:0003958^NADPH-hemoprotein reductase activity^molecular_function;GO:0016491^oxidoreductase activity^m…	COG0369^Component of the sulfite reductase complex that catalyzes the 6-electron reduction of sulfite to sulfide. This is one of several activities required for the biosynthesis of L- cysteine from sulfate. The flavoprotein component catalyzes the electron flow from NADPH - FAD - FMN to the hemoprotein component (By similarity)^P	PF00067.21^Cytochrome P450	NA	NA	NA
CPEAOFNH_02054	11.2289	11.1405	10.9773	9.02539	8.85555	9.37861	2.01856	2.10132e-13	2.62959e-12	WP_069964231.1^methyltransferase domain-containing protein^100.0%	O05400.1^RecName: Full=Putative methyltransferase YrhH^95.56%	NA	GO:0008168^methyltransferase activity^molecular_function	COG0500^Methyltransferase^Q	PF08241.11^Methyltransferase domain	NA	NA	NA
CPEAOFNH_02055	9.16522	9.47168	8.81978	9.59874	11.2578	10.9468	-1.58305	0.00125138	0.00390209	WP_004399102.1^MULTISPECIES: YrzI family small protein^100.0%	O32027.1^RecName: Full=Uncharacterized protein YrzI^100.0%	NA	NA	NA	PF09501.9^Probable sporulation protein (Bac_small_yrzI)	NA	NA	NA
CPEAOFNH_02056	6.88457	6.60193	6.77997	8.83726	10.8645	10.8333	-3.68414	1.00367e-10	9.46416e-10	AIX08342.1^hypothetical protein OB04_02688^100.0%	NA	NA	NA	NA	PF07706.11^Aminotransferase ubiquitination site	NA	NA	NA
CPEAOFNH_02059	12.4316	12.3988	12.5645	12.6847	14.0369	13.8185	-1.15583	0.00359555	0.00993351	AOR99009.1^Formate dehydrogenase^100.0%	Q795Y4.1^RecName: Full=Putative formate dehydrogenase YrhE^99.9%	K00123|fdoG, fdfH|http://www.genome.jp/dbget-bin/www_bget?ko:K00123	GO:0051537^2 iron, 2 sulfur cluster binding^molecular_function;GO:0051539^4 iron, 4 sulfur cluster binding^molecular_function;GO:0009055^electron transfer activity^molecular_function;GO:0008863^formate dehydrogenase (NAD+) activity^molecular_function;GO:0046872^metal ion binding^molecular_function;GO:0043546^molybdopterin cofactor binding^molecular_function;GO:0015942^formate metabolic process^bi…	COG3383^formate dehydrogenase^C	PF00384.21^Molybdopterin oxidoreductase	NA	NA	NA
CPEAOFNH_02061	9.11941	9.29613	9.66987	7.33909	6.8916	7.59929	2.08115	4.15658e-08	2.8348e-07	WP_003237358.1^MULTISPECIES: hypothetical protein^100.0%	O05395.1^RecName: Full=Uncharacterized protein YrhC^100.0%	NA	GO:0016021^integral component of membrane^cellular_component;GO:0005886^plasma membrane^cellular_component	NA	PF14143.5^YrhC-like protein	NA	SignalP-TM	i13-35o45-67i
CPEAOFNH_02062	12.4928	12.4114	12.8021	9.50371	7.58052	7.52403	4.05757	1.42985e-12	1.63638e-11	WP_017696065.1^MULTISPECIES: bifunctional cystathionine gamma-lyase/homocysteine desulfhydrase^100.0%	O05394.1^RecName: Full=Cystathionine gamma-lyase; AltName: Full=Gamma-cystathionase; AltName: Full=Homocysteine gamma-lyase^99.74%	K17217|mccB|http://www.genome.jp/dbget-bin/www_bget?ko:K17217	GO:0016846^carbon-sulfur lyase activity^molecular_function;GO:0004123^cystathionine gamma-lyase activity^molecular_function;GO:0003962^cystathionine gamma-synthase activity^molecular_function;GO:0047982^homocysteine desulfhydrase activity^molecular_function;GO:0080146^L-cysteine desulfhydrase activity^molecular_function;GO:0044540^L-cystine L-cysteine-lyase (deaminating)^molecular_function;GO:003…	COG0626^cystathionine^E	PF01053.19^Cys/Met metabolism PLP-dependent enzyme	NA	NA	NA
CPEAOFNH_02063	12.1013	12.0967	12.397	9.1972	7.8313	8.12104	3.69431	7.9119e-18	1.45124e-16	WP_046160641.1^MULTISPECIES: O-acetylserine dependent cystathionine beta-synthase^100.0%	O05393.1^RecName: Full=O-acetylserine dependent cystathionine beta-synthase^99.02%	K17216|mccA|http://www.genome.jp/dbget-bin/www_bget?ko:K17216	GO:0004122^cystathionine beta-synthase activity^molecular_function;GO:0004124^cysteine synthase activity^molecular_function;GO:0030170^pyridoxal phosphate binding^molecular_function;GO:0006535^cysteine biosynthetic process from serine^biological_process;GO:0008284^positive regulation of cell population proliferation^biological_process;GO:0005737^cytoplasm^cellular_component	COG0031^cysteine biosynthetic process from serine^E	PF00291.24^Pyridoxal-phosphate dependent enzyme	NA	NA	NA
CPEAOFNH_02064	12.4012	12.415	12.6944	9.41596	10.356	9.92573	2.56344	1.21068e-14	1.7369e-13	WP_009967881.1^MULTISPECIES: 5'-methylthioadenosine/S-adenosylhomocysteine nucleosidase^100.0%	O32028.1^RecName: Full=5'-methylthioadenosine/S-adenosylhomocysteine nucleosidase; Short=MTA/SAH nucleosidase; Short=MTAN; AltName: Full=5'-methylthioadenosine nucleosidase; Short=MTA nucleosidase; AltName: Full=S-adenosylhomocysteine nucleosidase; Short=AdoHcy nucleosidase; Short=SAH nucleosidase; Short=SRH nucleosidase^100.0%	K01243|mtnN, mtn, pfs|http://www.genome.jp/dbget-bin/www_bget?ko:K01243	GO:0008782^adenosylhomocysteine nucleosidase activity^molecular_function;GO:0008930^methylthioadenosine nucleosidase activity^molecular_function;GO:0019509^L-methionine salvage from methylthioadenosine^biological_process;GO:0019284^L-methionine salvage from S-adenosylmethionine^biological_process;GO:0009164^nucleoside catabolic process^biological_process;GO:0005829^cytosol^cellular_component	COG0775^Catalyzes the irreversible cleavage of the glycosidic bond in both 5'-methylthioadenosine (MTA) and S- adenosylhomocysteine (SAH AdoHcy) to adenine and the corresponding thioribose, 5'-methylthioribose and S-ribosylhomocysteine, respectively (By similarity)^F	PF01048.19^Phosphorylase superfamily	NA	NA	NA
CPEAOFNH_02065	12.3531	12.336	12.6318	9.13655	9.01401	8.74982	3.47166	9.70462e-44	1.55934e-41	WP_087614635.1^class I SAM-dependent methyltransferase^100.0%	O32029.1^RecName: Full=Uncharacterized methyltransferase YrrT^97.65%	K17462|yrrT|http://www.genome.jp/dbget-bin/www_bget?ko:K17462	GO:0000179^rRNA (adenine-N6,N6-)-dimethyltransferase activity^molecular_function;GO:0031167^rRNA methylation^biological_process	NA	PF13649.5^Methyltransferase domain	NA	NA	NA
CPEAOFNH_02070	12.6699	12.7377	12.9098	9.32005	10.1202	10.1317	2.87548	2.75951e-19	5.83419e-18	WP_003225916.1^MULTISPECIES: uridine kinase^100.0%	O32033.1^RecName: Full=Uridine kinase; AltName: Full=Cytidine monophosphokinase; AltName: Full=Uridine monophosphokinase^100.0%	K00876|udk, UCK|http://www.genome.jp/dbget-bin/www_bget?ko:K00876	GO:0005524^ATP binding^molecular_function;GO:0016773^phosphotransferase activity, alcohol group as acceptor^molecular_function;GO:0004849^uridine kinase activity^molecular_function;GO:0044211^CTP salvage^biological_process;GO:0044206^UMP salvage^biological_process;GO:0005737^cytoplasm^cellular_component	COG0572^uridine monophosphokinase^F	PF00485.17^Phosphoribulokinase / Uridine kinase family	NA	NA	NA
CPEAOFNH_02071	13.2072	13.1822	13.3158	10.4334	10.7895	10.7283	2.5795	5.35784e-31	3.52827e-29	WP_003229802.1^MULTISPECIES: U32 family peptidase^100.0%	O32034.1^RecName: Full=Uncharacterized protease YrrO^100.0%	K08303|K08303|http://www.genome.jp/dbget-bin/www_bget?ko:K08303	GO:0008233^peptidase activity^molecular_function	COG0826^Peptidase U32^O	PF01136.18^Peptidase family U32	NA	NA	NA
CPEAOFNH_02072	12.086	11.9731	11.947	9.80324	9.6885	9.28727	2.39376	1.30035e-20	3.16576e-19	WP_014480415.1^U32 family peptidase^100.0%	O32035.1^RecName: Full=Uncharacterized protease YrrN^99.35%	K08303|K08303|http://www.genome.jp/dbget-bin/www_bget?ko:K08303	GO:0008233^peptidase activity^molecular_function	COG0826^peptidase, U32^O	PF01136.18^Peptidase family U32	NA	NA	NA
CPEAOFNH_02073	11.2528	11.3259	11.4126	8.8579	8.7572	8.5034	2.6187	3.50317e-27	1.65556e-25	WP_014480416.1^MULTISPECIES: O-methyltransferase^100.0%	O32036.1^RecName: Full=Putative O-methyltransferase YrrM^99.54%	NA	GO:0046872^metal ion binding^molecular_function;GO:0008171^O-methyltransferase activity^molecular_function	COG4122^o-methyltransferase^S	PF01596.16^O-methyltransferase	NA	NA	NA
CPEAOFNH_02094	13.2036	13.2264	13.0854	10.9253	11.4089	11.4801	1.88271	3.33096e-13	4.06701e-12	WP_014480429.1^aspartate--tRNA ligase^100.0%	O32038.1^RecName: Full=Aspartate--tRNA(Asp/Asn) ligase; AltName: Full=Aspartyl-tRNA synthetase; Short=AspRS; AltName: Full=Non-discriminating aspartyl-tRNA synthetase; Short=ND-AspRS^97.8%	K01876|DARS, aspS|http://www.genome.jp/dbget-bin/www_bget?ko:K01876	GO:0004815^aspartate-tRNA ligase activity^molecular_function;GO:0050560^aspartate-tRNA(Asn) ligase activity^molecular_function;GO:0005524^ATP binding^molecular_function;GO:0003676^nucleic acid binding^molecular_function;GO:0006422^aspartyl-tRNA aminoacylation^biological_process;GO:0005737^cytoplasm^cellular_component	COG0173^aspartyl-trna synthetase^J	PF00152.19^tRNA synthetases class II (D, K and N)	NA	NA	NA
CPEAOFNH_02106	9.31617	9.23326	9.06008	10.7486	10.9444	11.2985	-1.80964	1.31719e-10	1.21636e-09	WP_122894823.1^stage V sporulation protein B^100.0%	Q00758.1^RecName: Full=Stage V sporulation protein B; AltName: Full=Stage III sporulation protein F^99.42%	K06409|spoVB|http://www.genome.jp/dbget-bin/www_bget?ko:K06409	GO:0030435^sporulation resulting in formation of a cellular spore^biological_process;GO:0016021^integral component of membrane^cellular_component;GO:0005886^plasma membrane^cellular_component	COG2244^Polysaccharide biosynthesis protein^M	PF01943.16^Polysaccharide biosynthesis protein	NA	SignalP-TM	i9-31o41-63i84-106o121-143i163-180o184-206i250-272o282-304i325-342o348-370i382-404o414-436i449-466o481-498i
CPEAOFNH_02110	13.451	13.4125	13.3819	11.2264	12.5128	12.3767	1.27406	0.00105967	0.00334908	WP_003229725.1^MULTISPECIES: tRNA guanosine(34) transglycosylase Tgt^100.0%	O32053.1^RecName: Full=Queuine tRNA-ribosyltransferase; AltName: Full=Guanine insertion enzyme; AltName: Full=tRNA-guanine transglycosylase^100.0%	K00773|tgt, QTRT1|http://www.genome.jp/dbget-bin/www_bget?ko:K00773	GO:0046872^metal ion binding^molecular_function;GO:0008479^queuine tRNA-ribosyltransferase activity^molecular_function;GO:0008616^queuosine biosynthetic process^biological_process;GO:0002099^tRNA wobble guanine modification^biological_process;GO:0101030^tRNA-guanine transglycosylation^biological_process;GO:0005829^cytosol^cellular_component	COG0343^Exchanges the guanine residue with 7-aminomethyl-7- deazaguanine in tRNAs with GU(N) anticodons (tRNA-Asp, -Asn, -His and -Tyr). After this exchange, a cyclopentendiol moiety is attached to the 7-aminomethyl group of 7-deazaguanine, resulting in the hypermodified nucleoside queuosine (Q) (7-(((4,5-cis- dihydroxy-2-cyclopenten-1-yl)amino)methyl)-7-deazaguanosine) (By similarity)^J	PF01702.17^Queuine tRNA-ribosyltransferase	NA	NA	NA
CPEAOFNH_02111	12.6724	12.7631	12.6689	10.474	11.5137	11.4354	1.49151	2.23279e-05	0.000100214	WP_003229723.1^MULTISPECIES: tRNA preQ1(34) S-adenosylmethionine ribosyltransferase-isomerase QueA^100.0%	O32054.1^RecName: Full=S-adenosylmethionine:tRNA ribosyltransferase-isomerase; AltName: Full=Queuosine biosynthesis protein QueA^100.0%	K07568|queA|http://www.genome.jp/dbget-bin/www_bget?ko:K07568	GO:0051075^S-adenosylmethionine:tRNA ribosyltransferase-isomerase activity^molecular_function;GO:0008616^queuosine biosynthetic process^biological_process;GO:0002099^tRNA wobble guanine modification^biological_process;GO:0005737^cytoplasm^cellular_component	COG0809^Transfers and isomerizes the ribose moiety from AdoMet to the 7-aminomethyl group of 7-deazaguanine (preQ1-tRNA) to give epoxyqueuosine (oQ-tRNA) (By similarity)^J	PF02547.14^Queuosine biosynthesis protein	NA	NA	NA
CPEAOFNH_02117	11.546	11.4569	11.2143	11.5894	13.2351	13.2035	-1.43818	0.00208094	0.0061329	WP_124048044.1^inositol 2-dehydrogenase^100.0%	O05389.2^RecName: Full=Uncharacterized oxidoreductase YrbE^99.12%	K00010|iolG|http://www.genome.jp/dbget-bin/www_bget?ko:K00010	GO:0016491^oxidoreductase activity^molecular_function;GO:0006740^NADPH regeneration^biological_process	COG0673^Myo-inositol 2-dehydrogenase^G	PF01408.21^Oxidoreductase family, NAD-binding Rossmann fold	GH109	NA	NA
CPEAOFNH_02119	7.41727	7.90939	7.61021	5.65615	4.76358	5.17806	2.42779	5.12208e-06	2.58485e-05	WP_003229707.1^MULTISPECIES: hypothetical protein^100.0%	NA	NA	NA	NA	NA	NA	NA	NA
CPEAOFNH_02120	10.5475	10.7164	10.4544	8.68002	9.67574	9.50701	1.23222	0.000730973	0.00239895	WP_129110541.1^hypothetical protein^100.0%	O32059.1^RecName: Full=Uncharacterized protein YrzH^95.35%	NA	NA	NA	PF17428.1^Family of unknown function (DUF5412)	NA	SignalP-TM	i21-43o
CPEAOFNH_02130	10.0494	9.99781	10.4544	10.5922	11.6081	11.6484	-1.17615	0.00237709	0.00691939	CEI58019.1^prephenate dehydratase^99.66%	P21203.1^RecName: Full=Prephenate dehydratase; Short=PDT^99.65%	K04518|pheA2|http://www.genome.jp/dbget-bin/www_bget?ko:K04518	GO:0004106^chorismate mutase activity^molecular_function;GO:0004664^prephenate dehydratase activity^molecular_function;GO:0009094^L-phenylalanine biosynthetic process^biological_process	COG0077^Prephenate dehydratase^E	PF00800.17^Prephenate dehydratase	NA	NA	NA
CPEAOFNH_02135	15.434	15.4871	15.3942	12.4653	14.3295	14.3652	1.49309	0.00263455	0.0075431	WP_003229669.1^MULTISPECIES: ribosomal-processing cysteine protease Prp^100.0%	P26942.2^RecName: Full=Uncharacterized protein YsxB^100.0%	K07584|ysxB|http://www.genome.jp/dbget-bin/www_bget?ko:K07584	NA	COG2868^ribosomal protein^J	PF04327.11^Cysteine protease Prp	NA	SignalP-TM	i32-54o
CPEAOFNH_02138	10.5321	10.6289	10.6974	9.41364	8.85555	7.96718	1.75863	4.48964e-05	0.000189243	WP_048654942.1^M23 family metallopeptidase^100.0%	P26936.1^RecName: Full=Stage IV sporulation protein FA^99.62%	K06401|spoIVFA|http://www.genome.jp/dbget-bin/www_bget?ko:K06401	GO:0030435^sporulation resulting in formation of a cellular spore^biological_process;GO:0016021^integral component of membrane^cellular_component	COG0739^peptidase'^M	PF01551.21^Peptidase family M23	NA	NA	NA
CPEAOFNH_02139	14.2277	14.2449	14.1529	10.5388	12.3195	12.2182	2.32256	9.94657e-07	5.62751e-06	WP_014664846.1^MULTISPECIES: septum site-determining protein MinD^100.0%	Q01464.1^RecName: Full=Septum site-determining protein MinD; AltName: Full=Cell division inhibitor MinD^99.25%	K03609|minD|http://www.genome.jp/dbget-bin/www_bget?ko:K03609	GO:0005524^ATP binding^molecular_function;GO:0016887^ATPase activity^molecular_function;GO:0000917^division septum assembly^biological_process;GO:0051782^negative regulation of cell division^biological_process;GO:0009898^cytoplasmic side of plasma membrane^cellular_component;GO:0005829^cytosol^cellular_component;GO:0005886^plasma membrane^cellular_component	COG2894^site-determining protein^D	PF01656.22^CobQ/CobB/MinD/ParA nucleotide binding domain	NA	NA	NA
CPEAOFNH_02140	13.4091	13.4177	13.4499	10.6357	12.1135	12.1203	1.65684	0.000134663	0.000519831	WP_029318187.1^septum site-determining protein MinC^100.0%	Q01463.1^RecName: Full=Septum site-determining protein MinC^100.0%	K03610|minC|http://www.genome.jp/dbget-bin/www_bget?ko:K03610	GO:0000902^cell morphogenesis^biological_process;GO:0000917^division septum assembly^biological_process;GO:0032272^negative regulation of protein polymerization^biological_process;GO:1901891^regulation of cell septum assembly^biological_process	COG0850^Cell division inhibitor that blocks the formation of polar Z ring septums. Rapidly oscillates between the poles of the cell to destabilize FtsZ filaments that have formed before they mature into polar Z rings. Prevents FtsZ polymerization (By similarity)^D	PF03775.15^Septum formation inhibitor MinC, C-terminal domain	NA	NA	NA
CPEAOFNH_02141	12.1805	12.2548	12.4898	9.3676	10.5835	10.6266	2.01904	5.87852e-07	3.41243e-06	WP_004398811.1^MULTISPECIES: rod shape-determining protein MreD^100.0%	Q01467.1^RecName: Full=Rod shape-determining protein MreD^100.0%	K03571|mreD|http://www.genome.jp/dbget-bin/www_bget?ko:K03571	GO:0008360^regulation of cell shape^biological_process;GO:0016021^integral component of membrane^cellular_component;GO:0005886^plasma membrane^cellular_component	COG2891^Rod shape-determining protein MreD^M	PF04093.11^rod shape-determining protein MreD	NA	SignalP-TM	o5-27i34-51o71-90i103-125o140-162i
CPEAOFNH_02142	14.3812	14.3765	14.4268	11.0422	12.1272	12.2873	2.48129	5.35366e-11	5.1946e-10	WP_003222609.1^MULTISPECIES: rod shape-determining protein MreC^100.0%	P84480.1^RecName: Full=Cell shape-determining protein MreC; AltName: Full=Cell shape protein MreC; AltName: Full=Rod shape-determining protein MreC; Flags: Precursor >Q01466.3 RecName: Full=Cell shape-determining protein MreC; AltName: Full=Cell shape protein MreC; AltName: Full=Rod shape-determining protein MreC; Flags: Precursor^99.66%	K03570|mreC|http://www.genome.jp/dbget-bin/www_bget?ko:K03570	GO:0016504^peptidase activator activity^molecular_function;GO:0010952^positive regulation of peptidase activity^biological_process;GO:0008360^regulation of cell shape^biological_process	COG1792^Involved in formation and maintenance of cell shape (By similarity)^M	PF04085.13^rod shape-determining protein MreC	NA	SignalP-TM	i7-24o
CPEAOFNH_02143	13.6819	13.6315	13.6181	10.8397	12.137	11.9433	1.90307	8.92086e-07	5.05432e-06	WP_003229650.1^MULTISPECIES: rod shape-determining protein MreB^100.0%	Q01465.3^RecName: Full=Cell shape-determining protein MreB; AltName: Full=Actin-like MreB protein; AltName: Full=Rod shape-determining protein MreB^100.0%	K03569|mreB|http://www.genome.jp/dbget-bin/www_bget?ko:K03569	GO:0005524^ATP binding^molecular_function;GO:0000902^cell morphogenesis^biological_process;GO:0008360^regulation of cell shape^biological_process;GO:0005737^cytoplasm^cellular_component	COG1077^Rod shape-determining protein^D	PF06723.12^MreB/Mbl protein	NA	NA	NA
CPEAOFNH_02144	10.8049	10.8653	10.6408	7.74945	6.55497	7.10423	3.55255	3.02368e-19	6.35923e-18	WP_041053832.1^MULTISPECIES: DNA repair protein RadC^100.0%	A7Z793.1^RecName: Full=UPF0758 protein RBAM_025090^91.15%	K03630|radC|http://www.genome.jp/dbget-bin/www_bget?ko:K03630	GO:0046872^metal ion binding^molecular_function;GO:0008237^metallopeptidase activity^molecular_function	COG2003^DNA repair protein (RadC^L	PF04002.14^RadC-like JAB domain	NA	SignalP-TM	o5-24i
CPEAOFNH_02147	7.25728	7.19109	7.10635	7.71215	9.27658	9.64026	-1.90294	0.000824321	0.0026661	KYD05964.1^hypothetical protein B4144_3252^100.0%	NA	NA	NA	NA	PF13572.5^Domain of unknown function (DUF4134)	NA	SignalP-TM	NA
CPEAOFNH_02148	9.57364	9.78302	9.54855	10.4945	11.64	11.8561	-1.80283	1.54364e-05	7.11916e-05	WP_015715413.1^hypothetical protein^100.0%	NA	NA	NA	NA	PF05128.11^Domain of unknown function (DUF697)	NA	NA	NA
CPEAOFNH_02158	9.10289	9.2019	9.25754	10.4282	10.3138	10.6992	-1.30185	4.09928e-07	2.43425e-06	WP_072592555.1^hypothetical protein^99.43%	NA	NA	NA	COG5434^cell wall surface anchor family protein^M	PF06180.10^Cobalt chelatase (CbiK)	NA	NA	NA
CPEAOFNH_02159	8.89151	8.63503	8.91431	10.56	10.3496	10.5901	-1.68735	4.02907e-11	3.97661e-10	WP_103330108.1^alkaline phosphatase^99.12%	Q2G222.1^RecName: Full=N-acetylmuramoyl-L-alanine amidase domain-containing protein SAOUHSC_02979; Flags: Precursor^41.25%	NA	GO:0004040^amidase activity^molecular_function;GO:0005576^extracellular region^cellular_component	COG1705^N-acetylmuramoyl-L-alanine amidase^NU	PF06605.10^Prophage endopeptidase tail	GH73	NA	NA
CPEAOFNH_02161	10.484	10.4772	10.5665	11.7904	11.2646	11.608	-1.06164	3.32073e-05	0.000142973	WP_017696309.1^phage tail tape measure protein^96.98%	E7DNB6.1^RecName: Full=Tape measure protein; Short=TMP^37.11%	NA	GO:0098003^viral tail assembly^biological_process;GO:0033644^host cell membrane^cellular_component;GO:0016021^integral component of membrane^cellular_component;GO:0019012^virion^cellular_component	COG5283^Phage tail tape measure protein^S	PF10145.8^Phage-related minor tail protein	NA	NA	o499-521i526-548o
CPEAOFNH_02164	8.58151	8.23566	8.64269	9.36039	9.42429	10.0148	-1.13498	0.00125213	0.00390209	WP_017696306.1^MULTISPECIES: major tail protein^100.0%	NA	NA	NA	NA	NA	NA	NA	NA
CPEAOFNH_02168	9.20446	9.3109	8.89261	11.7517	10.0664	10.4792	-1.80931	0.000307795	0.00110889	WP_031600934.1^collagen-like protein^87.17%	NA	NA	NA	NA	PF01391.17^Collagen triple helix repeat (20 copies)	NA	NA	NA
CPEAOFNH_02186	9.69985	9.422	10.2187	8.39472	6.50966	7.23135	2.22774	9.00961e-05	0.000359757	WP_014479860.1^MULTISPECIES: hypothetical protein^100.0%	NA	NA	NA	NA	PF03489.16^Saposin-like type B, region 2	NA	NA	NA
CPEAOFNH_02187	11.9171	11.9114	12.2528	11.3012	9.51593	9.96692	1.56509	0.00181102	0.00544935	WP_014479859.1^MULTISPECIES: hypothetical protein^99.13%	NA	K06919|K06919|http://www.genome.jp/dbget-bin/www_bget?ko:K06919	NA	COG3378|COG4983^Phage plasmid primase, P4 family^S	PF08706.10^D5 N terminal like	NA	NA	NA
CPEAOFNH_02188	11.0954	11.104	11.2263	8.60467	8.02889	8.64715	2.69116	3.24527e-20	7.62354e-19	WP_129092985.1^DUF669 domain-containing protein^100.0%	NA	NA	NA	NA	PF05037.12^Protein of unknown function (DUF669)	NA	NA	NA
CPEAOFNH_02190	10.9474	10.9621	11.3448	9.80943	8.45655	8.44631	2.03896	1.4586e-05	6.77365e-05	WP_129092984.1^hypothetical protein^100.0%	NA	NA	NA	NA	PF13479.5^AAA domain	NA	NA	NA
CPEAOFNH_02191	10.752	10.6891	11.072	9.05101	7.88551	8.55293	2.27374	7.07907e-09	5.3352e-08	BAI85378.2^hypothetical protein BSNT_08273^100.0%	NA	NA	NA	NA	PF07352.11^Bacteriophage Mu Gam like protein	NA	NA	NA
CPEAOFNH_02192	8.62458	8.56281	9.1746	6.8621	5.69691	5.12083	2.73488	3.89369e-06	2.01041e-05	POD88439.1^hypothetical protein S101384_01162^100.0%	NA	NA	NA	NA	NA	NA	NA	NA
CPEAOFNH_02193	9.53722	9.23547	9.90064	7.34398	6.5989	6.12927	2.80447	1.68875e-09	1.36219e-08	WP_041055414.1^MULTISPECIES: hypothetical protein^100.0%	NA	NA	NA	NA	PF17448.1^Uncharacterized protein YqaH	NA	NA	NA
CPEAOFNH_02194	8.43081	8.66819	8.89261	7.22191	5.0434	5.17806	2.48939	0.000441553	0.00153303	KIL31231.1^hypothetical protein B4067_3131^100.0%	NA	NA	NA	NA	NA	NA	NA	NA
CPEAOFNH_02195	8.08883	8.06688	8.26624	6.56016	4.91027	4.86606	2.4658	0.000148683	0.000569608	KIL31232.1^hypothetical protein B4067_3132^100.0%	NA	NA	NA	NA	NA	NA	NA	NA
CPEAOFNH_02196	10.4354	10.3358	10.2816	8.07739	6.36452	5.52546	3.29761	3.57078e-07	2.1345e-06	WP_060399201.1^MULTISPECIES: XRE family transcriptional regulator^100.0%	P13772.3^RecName: Full=ImmF control region 10 kDa protein^94.44%	NA	GO:0043565^sequence-specific DNA binding^molecular_function	NA	PF01381.21^Helix-turn-helix	NA	NA	NA
CPEAOFNH_02200	11.5332	11.5309	11.5856	8.38527	8.53778	8.95614	2.90931	1.34426e-26	6.06728e-25	WP_080332209.1^MULTISPECIES: DNA repair protein RadC^100.0%	Q02170.1^RecName: Full=UPF0758 protein YsxA^99.26%	K03630|radC|http://www.genome.jp/dbget-bin/www_bget?ko:K03630	GO:0003677^DNA binding^molecular_function;GO:0046872^metal ion binding^molecular_function;GO:0008237^metallopeptidase activity^molecular_function	COG2003^DNA repair protein (RadC^L	PF00633.22^Helix-hairpin-helix motif	NA	NA	NA
CPEAOFNH_02201	13.5463	13.5079	13.2339	9.52322	10.2686	10.2648	3.38015	1.64077e-27	8.03779e-26	4HEB_A^Chain A, The Crystal Structure Of Maf Protein Of Bacillus Subtilis >4HEB_B Chain B, The Crystal Structure Of Maf Protein Of Bacillus Subtilis^100.0%	Q02169.1^RecName: Full=dTTP/UTP pyrophosphatase; Short=dTTPase/UTPase; AltName: Full=Multicopy associated filamentation protein; AltName: Full=Nucleoside triphosphate pyrophosphatase; AltName: Full=Nucleotide pyrophosphatase; Short=Nucleotide PPase; AltName: Full=Septum formation protein Maf^100.0%	K06287|maf|http://www.genome.jp/dbget-bin/www_bget?ko:K06287	GO:0035529^NADH pyrophosphatase activity^molecular_function;GO:0047429^nucleoside-triphosphate diphosphatase activity^molecular_function;GO:0009117^nucleotide metabolic process^biological_process;GO:0005737^cytoplasm^cellular_component	COG0424^Maf-like protein^D	PF02545.13^Maf-like protein	NA	NA	NA
CPEAOFNH_02204	11.2794	11.3081	11.4932	9.93696	9.3067	9.59633	1.72617	1.30722e-09	1.0673e-08	WP_003229640.1^MULTISPECIES: bifunctional folylpolyglutamate synthase/dihydrofolate synthase^100.0%	Q05865.2^RecName: Full=Dihydrofolate synthase/folylpolyglutamate synthase; Short=DHFS / FPGS; AltName: Full=Folylpoly-gamma-glutamate synthetase-dihydrofolate synthetase; AltName: Full=Folylpolyglutamate synthetase; AltName: Full=Tetrahydrofolylpolyglutamate synthase^100.0%	K11754|folC|http://www.genome.jp/dbget-bin/www_bget?ko:K11754	GO:0005524^ATP binding^molecular_function;GO:0008841^dihydrofolate synthase activity^molecular_function;GO:0046872^metal ion binding^molecular_function;GO:0004326^tetrahydrofolylpolyglutamate synthase activity^molecular_function;GO:0046656^folic acid biosynthetic process^biological_process;GO:0006730^one-carbon metabolic process^biological_process;GO:0046654^tetrahydrofolate biosynthetic process^…	COG0285^Folyl-polyglutamate synthase^H	PF08245.11^Mur ligase middle domain	NA	NA	NA
CPEAOFNH_02205	13.3135	13.2808	13.5052	11.4578	11.7926	11.9582	1.61981	7.1646e-11	6.86879e-10	WP_041336240.1^valine--tRNA ligase^99.89%	Q05873.3^RecName: Full=Valine--tRNA ligase; AltName: Full=Valyl-tRNA synthetase; Short=ValRS^99.43%	K01873|VARS, valS|http://www.genome.jp/dbget-bin/www_bget?ko:K01873	GO:0002161^aminoacyl-tRNA editing activity^molecular_function;GO:0005524^ATP binding^molecular_function;GO:0004832^valine-tRNA ligase activity^molecular_function;GO:0006438^valyl-tRNA aminoacylation^biological_process;GO:0005829^cytosol^cellular_component	COG0525^amino acids such as threonine, to avoid such errors, it has a posttransfer editing activity that hydrolyzes mischarged Thr-tRNA(Val) in a tRNA-dependent manner (By similarity)^J	PF00133.21^tRNA synthetases class I (I, L, M and V)	NA	NA	NA
CPEAOFNH_02209	14.5982	14.5981	14.6776	14.8465	16.62	16.5955	-1.59622	0.00081121	0.00263217	WP_014480464.1^MULTISPECIES: glutamate-1-semialdehyde-2,1-aminomutase^100.0%	P30949.1^RecName: Full=Glutamate-1-semialdehyde 2,1-aminomutase; Short=GSA; AltName: Full=Glutamate-1-semialdehyde aminotransferase; Short=GSA-AT^99.3%	K01845|hemL|http://www.genome.jp/dbget-bin/www_bget?ko:K01845	GO:0042286^glutamate-1-semialdehyde 2,1-aminomutase activity^molecular_function;GO:0030170^pyridoxal phosphate binding^molecular_function;GO:0008483^transaminase activity^molecular_function;GO:0006782^protoporphyrinogen IX biosynthetic process^biological_process;GO:0005737^cytoplasm^cellular_component	COG0001^Glutamate-1-semialdehyde aminotransferase^H	PF00202.20^Aminotransferase class-III	NA	NA	NA
CPEAOFNH_02210	13.1204	13.1185	13.2973	13.777	15.5157	15.5175	-1.95176	4.06452e-05	0.000172592	AGE64411.1^delta-aminolevulinic acid dehydratase^100.0%	P30950.1^RecName: Full=Delta-aminolevulinic acid dehydratase; Short=ALAD; Short=ALADH; AltName: Full=Porphobilinogen synthase^99.69%	K01698|hemB, ALAD|http://www.genome.jp/dbget-bin/www_bget?ko:K01698	GO:0004655^porphobilinogen synthase activity^molecular_function;GO:0008270^zinc ion binding^molecular_function;GO:0006783^heme biosynthetic process^biological_process;GO:0006782^protoporphyrinogen IX biosynthetic process^biological_process;GO:0005829^cytosol^cellular_component	COG0113^Delta-aminolevulinic acid dehydratase^H	PF00490.20^Delta-aminolevulinic acid dehydratase	NA	NA	NA
CPEAOFNH_02211	12.8893	12.8694	12.94	13.1769	14.9077	14.9778	-1.65626	0.000546735	0.00185493	WP_087614645.1^uroporphyrinogen-III synthase^100.0%	P21248.2^RecName: Full=Uroporphyrinogen-III synthase; Short=UROS; AltName: Full=Hydroxymethylbilane hydrolyase^97.71%	K01719|hemD, UROS|http://www.genome.jp/dbget-bin/www_bget?ko:K01719	GO:0004852^uroporphyrinogen-III synthase activity^molecular_function;GO:0006782^protoporphyrinogen IX biosynthetic process^biological_process	COG1587^synthase^H	PF02602.14^Uroporphyrinogen-III synthase HemD	NA	NA	NA
CPEAOFNH_02212	13.3909	13.3684	13.4173	13.6916	15.3867	15.4318	-1.63631	0.000503213	0.00171808	WP_021480247.1^MULTISPECIES: hydroxymethylbilane synthase^100.0%	P16616.3^RecName: Full=Porphobilinogen deaminase; Short=PBG; AltName: Full=Hydroxymethylbilane synthase; Short=HMBS; AltName: Full=Pre-uroporphyrinogen synthase^99.36%	K01749|hemC, HMBS|http://www.genome.jp/dbget-bin/www_bget?ko:K01749	GO:0004418^hydroxymethylbilane synthase activity^molecular_function;GO:0006783^heme biosynthetic process^biological_process;GO:0018160^peptidyl-pyrromethane cofactor linkage^biological_process;GO:0006782^protoporphyrinogen IX biosynthetic process^biological_process;GO:0005737^cytoplasm^cellular_component	COG0181^Tetrapolymerization of the monopyrrole PBG into the hydroxymethylbilane pre-uroporphyrinogen in several discrete steps (By similarity)^H	PF01379.19^Porphobilinogen deaminase, dipyromethane cofactor binding domain	NA	NA	NA
CPEAOFNH_02213	11.8117	11.8114	11.8776	12.7553	14.5167	14.6378	-2.35054	1.60287e-06	8.78407e-06	WP_003222575.1^MULTISPECIES: protein HemX^100.0%	P16645.2^RecName: Full=Protein HemX^100.0%	K02497|hemX|http://www.genome.jp/dbget-bin/www_bget?ko:K02497	GO:0020037^heme binding^molecular_function;GO:0017004^cytochrome complex assembly^biological_process;GO:0015886^heme transport^biological_process;GO:0006779^porphyrin-containing compound biosynthetic process^biological_process;GO:0016021^integral component of membrane^cellular_component;GO:0005886^plasma membrane^cellular_component	COG0755^cytochrome c^O	PF01578.19^Cytochrome C assembly protein	NA	SignalP-TM	o4-26i39-61o66-88i95-114o134-156i184-206o221-240i247-269o
CPEAOFNH_02214	13.3191	13.2408	13.4137	14.9899	16.7683	16.8272	-3.07944	2.2281e-10	1.98015e-09	WP_087614646.1^glutamyl-tRNA reductase^100.0%	P16618.1^RecName: Full=Glutamyl-tRNA reductase; Short=GluTR^99.78%	K02492|hemA|http://www.genome.jp/dbget-bin/www_bget?ko:K02492	GO:0008883^glutamyl-tRNA reductase activity^molecular_function;GO:0050661^NADP binding^molecular_function;GO:0006782^protoporphyrinogen IX biosynthetic process^biological_process	COG0373^Catalyzes the NADPH-dependent reduction of glutamyl- tRNA(Glu) to glutamate 1-semialdehyde (GSA) (By similarity)^H	PF01488.19^Shikimate / quinate 5-dehydrogenase	NA	NA	NA
CPEAOFNH_02221	9.65333	9.78453	9.64251	10.2399	11.4097	11.5468	-1.47741	0.000334882	0.00120002	WP_032726328.1^tetratricopeptide repeat protein^100.0%	P94569.2^RecName: Full=TPR repeat-containing protein YsoA^99.4%	NA	NA	NA	PF14559.5^Tetratricopeptide repeat	GT41	NA	NA
CPEAOFNH_02222	8.33974	7.39501	8.04322	10.2399	11.5393	11.2316	-3.12869	1.11818e-11	1.16366e-10	WP_021480251.1^MULTISPECIES: 3-isopropylmalate dehydratase small subunit^100.0%	P94568.1^RecName: Full=3-isopropylmalate dehydratase small subunit; AltName: Full=Alpha-IPM isomerase; Short=IPMI; AltName: Full=Isopropylmalate isomerase^98.99%	K01704|leuD|http://www.genome.jp/dbget-bin/www_bget?ko:K01704	GO:0003861^3-isopropylmalate dehydratase activity^molecular_function;GO:0009098^leucine biosynthetic process^biological_process;GO:0009316^3-isopropylmalate dehydratase complex^cellular_component	COG0066^Catalyzes the isomerization between 2-isopropylmalate and 3-isopropylmalate, via the formation of 2-isopropylmaleate (By similarity)^E	PF00694.18^Aconitase C-terminal domain	NA	NA	NA
CPEAOFNH_02223	9.03194	9.25088	9.45915	11.7565	12.7998	12.5295	-3.16922	1.51961e-18	2.9777e-17	WP_087614648.1^3-isopropylmalate dehydratase large subunit^100.0%	P80858.1^RecName: Full=3-isopropylmalate dehydratase large subunit; AltName: Full=Alpha-IPM isomerase; Short=IPMI; AltName: Full=Isopropylmalate isomerase; AltName: Full=Superoxide-inducible protein 10; Short=SOI10^99.79%	K01703|leuC|http://www.genome.jp/dbget-bin/www_bget?ko:K01703	GO:0003861^3-isopropylmalate dehydratase activity^molecular_function;GO:0051539^4 iron, 4 sulfur cluster binding^molecular_function;GO:0046872^metal ion binding^molecular_function;GO:0009098^leucine biosynthetic process^biological_process	COG0065^Catalyzes the isomerization between 2-isopropylmalate and 3-isopropylmalate, via the formation of 2-isopropylmaleate (By similarity)^E	PF00330.19^Aconitase family (aconitate hydratase)	NA	NA	NA
[truncated: 657 more rows]
